# Supplementary material for: Exosomal double-stranded DNA as a biomarker for the diagnosis and preoperative assessment of pheochromocytoma and paraganglioma
Source: Mol Cancer. 2018 Aug 23;17:128. doi: 10.1186/s12943-018-0876-z (PMC6108141; doi:10.1186/s12943-018-0876-z)
Supplement: Supplementary file 4 — Table S3. Common SNP in exo-DNA I and genomic DNA of PC12 cells. (XLS 1157 kb) [file 12943_2018_876_MOESM4_ESM.xls]

## Sheet: sheet1
Table S3 Common SNP in exo-DNA I and genomic DNA of PC12 cells
Chr	Start	End	Ref	Alt	Func.refGene	Gene.refGene
chr10	550552	550552	A	G	exonic	Abcc1
chr10	562138	562138	G	A	exonic	Abcc1
chr10	562147	562147	C	T	exonic	Abcc1
chr10	578593	578593	T	G	exonic	Abcc1
chr10	605110	605110	G	A	exonic	Abcc1
chr10	852972	852972	C	T	exonic	Myh11
chr10	6052636	6052636	G	C	exonic	Grin2a
chr10	6119491	6119491	C	T	exonic	Grin2a
chr10	10550034	10550034	T	C	exonic	Alg1
chr10	10550075	10550075	C	G	exonic	Alg1
chr10	10580839	10580839	A	C	exonic	Nagpa
chr10	10580856	10580856	-	CAC	exonic	Nagpa
chr10	10714756	10714756	C	T	exonic	Ubn1
chr10	11073694	11073694	G	A	exonic	Dnaja3
chr10	11073721	11073721	-	T	exonic	Dnaja3
chr10	11137126	11137128	CTG	ATA	exonic	Coro7
chr10	11139109	11139109	C	-	exonic	Coro7
chr10	11942625	11942625	C	-	exonic	Olr1356
chr10	12046927	12046927	A	C	exonic	Mefv
chr10	12048474	12048474	C	T	exonic	Mefv
chr10	12100390	12100390	A	G	exonic	Olr1358
chr10	12100877	12100877	T	G	exonic	Olr1358
chr10	12235517	12235519	CAA	TAG	exonic	Olr1381
chr10	12235529	12235529	G	A	exonic	Olr1381
chr10	12235577	12235578	GA	AT	exonic	Olr1381
chr10	12235757	12235757	C	T	exonic	Olr1381
chr10	12312168	12312168	A	G	exonic	Olr1355,Olr1525
chr10	12312203	12312203	T	C	exonic	Olr1355,Olr1525
chr10	12312244	12312244	A	C	exonic	Olr1355,Olr1525
chr10	12312250	12312250	G	A	exonic	Olr1355,Olr1525
chr10	12312330	12312330	G	A	exonic	Olr1355,Olr1525
chr10	12332886	12332886	T	G	exonic	Olr1361
chr10	12332904	12332904	G	A	exonic	Olr1361
chr10	12332912	12332912	T	A	exonic	Olr1361
chr10	12332948	12332948	G	A	exonic	Olr1361
chr10	12467692	12467692	T	C	exonic	Olr1366
chr10	12508647	12508647	G	A	exonic	Olr1369
chr10	12508947	12508947	C	T	exonic	Olr1369
chr10	12602673	12602673	G	A	exonic	Olr1373
chr10	12628940	12628940	-	G	exonic	Olr1374
chr10	12817468	12817469	TG	CA	exonic	Olr1382
chr10	12934780	12934780	G	A	exonic	Zscan10
chr10	12995396	12995397	GC	-	splicing	Hcfc1r1
chr10	12997834	12997834	T	C	exonic	Tnfrsf12a
chr10	13077551	13077553	GCA	-	exonic	Kremen2
chr10	13289665	13289665	G	C	exonic	Sbp
chr10	13308633	13308633	A	G	exonic	Sbp
chr10	13309099	13309099	A	G	exonic	Sbp
chr10	13309106	13309106	A	G	exonic	Sbp
chr10	13320961	13320961	C	A	exonic	Sbpl
chr10	13557961	13557961	C	T	exonic	Tbc1d24
chr10	13630236	13630236	C	T	exonic	Abca17
chr10	13822945	13822945	A	C	exonic	E4f1
chr10	14101077	14101080	ATAC	GTAT	exonic	Rpl3l
chr10	14594021	14594022	AG	-	exonic	Gnptg
chr10	14601466	14601469	TCAC	-	splicing	Baiap3
chr10	14658382	14658384	CTT	-	exonic	Prss34
chr10	15090517	15090517	G	A	exonic	Gng13
chr10	15092503	15092503	G	A	exonic	Chtf18
chr10	15092517	15092517	A	C	exonic	Chtf18
chr10	15092527	15092527	C	T	exonic	Chtf18
chr10	15092545	15092545	A	G	exonic	Chtf18
chr10	15092763	15092763	C	A	exonic	Chtf18
chr10	15092802	15092802	G	A	exonic	Chtf18
chr10	15098446	15098447	GC	AT	exonic	Chtf18
chr10	15101899	15101900	GC	CT	exonic	Rpusd1
chr10	15101960	15101960	C	T	exonic	Rpusd1
chr10	15101972	15101972	T	C	exonic	Rpusd1
chr10	15101980	15101980	T	C	exonic	Rpusd1
chr10	15101985	15101985	G	A	exonic	Rpusd1
chr10	15102144	15102144	A	G	exonic	Rpusd1
chr10	15102149	15102150	CA	TG	exonic	Rpusd1
chr10	15102162	15102162	C	T	exonic	Rpusd1
chr10	15208692	15208692	C	T	exonic	Rhot2
chr10	15250421	15250421	-	CATGC	exonic	Rab40c
chr10	15296934	15296934	G	A	exonic	Pigq
chr10	15300373	15300373	G	T	exonic	Pigq
chr10	15577374	15577374	A	G	exonic	Hba-a1
chr10	15577960	15577960	C	T	exonic	Hba-a1
chr10	15706089	15706089	C	T	exonic	Il9r
chr10	19017352	19017352	C	T	exonic	Lcp2
chr10	19924584	19924586	ATA	CTG	exonic	Slit3
chr10	20621415	20621415	T	C	exonic	Fbll1
chr10	20621577	20621577	G	A	exonic	Fbll1
chr10	20904600	20904600	A	G	exonic	Tenm2
chr10	20904618	20904618	T	C	exonic	Tenm2
chr10	20904662	20904662	A	G	exonic	Tenm2
chr10	21791651	21791651	C	T	exonic	Tenm2
chr10	25845504	25845504	G	A	exonic	Mat2b
chr10	25874684	25874684	A	C	exonic	Hmmr
chr10	25874710	25874710	T	-	exonic	Hmmr
chr10	25882545	25882545	C	A	exonic	Hmmr
chr10	25906677	25906677	T	-	splicing	Ccng1
chr10	27093282	27093282	G	A	exonic	Gabrg2
chr10	29193757	29193757	C	T	exonic	Fabp6
chr10	29449390	29449392	CAC	AA	splicing	Adra1b
chr10	29449705	29449707	CTC	AT	exonic	Adra1b
chr10	31049439	31049439	C	G	exonic	Thg1l
chr10	31146278	31146278	A	G	exonic	Adam19
chr10	31283791	31283794	GATA	AATG	exonic	Cyfip2
chr10	31771672	31771672	C	T	exonic	Timd2
chr10	31771872	31771872	C	T	exonic	Timd2
chr10	32215193	32215193	C	-	splicing	Sgcd
chr10	32215212	32215212	G	-	splicing	Sgcd
chr10	32215227	32215227	G	-	splicing	Sgcd
chr10	32215270	32215270	G	-	splicing	Sgcd
chr10	34332964	34332966	CAG	TAA	exonic	Olr1384
chr10	34535007	34535007	G	A	exonic	Mgat1
chr10	34672729	34672729	G	A	exonic	Olr1394
chr10	34673313	34673313	T	C	exonic	Olr1394
chr10	34673370	34673370	C	T	exonic	Olr1394
chr10	34693607	34693607	C	G	exonic	Olr1395
chr10	34693661	34693661	G	T	exonic	Olr1395
chr10	34713416	34713416	C	T	exonic	Olr1396
chr10	34727278	34727278	T	C	exonic	Olr1397
chr10	34744414	34744414	C	T	exonic	Olr1398
chr10	34756242	34756242	A	G	exonic	Olr1399,Olr1400
chr10	34756363	34756363	A	G	exonic	Olr1399,Olr1400
chr10	34756441	34756441	G	A	exonic	Olr1399,Olr1400
chr10	34756453	34756453	A	C	exonic	Olr1399,Olr1400
chr10	34756475	34756475	C	T	exonic	Olr1399,Olr1400
chr10	34756827	34756827	C	T	exonic	Olr1399,Olr1400
chr10	34756855	34756860	CATCTC	TATCTA	exonic	Olr1399,Olr1400
chr10	34756854	34756860	CCATCTC	GTATATA	exonic	Olr1399,Olr1400
chr10	34756870	34756870	A	C	exonic	Olr1399,Olr1400
chr10	34756961	34756963	ACC	TCT	exonic	Olr1399,Olr1400
chr10	34804892	34804892	C	T	exonic	Olr1401
chr10	34805291	34805292	TG	CA	exonic	Olr1401
chr10	34805747	34805750	TCTG	ACTA	exonic	Olr1401
chr10	34954484	34954484	T	A	exonic	Phykpl
chr10	35156285	35156285	-	T	exonic	Cnot6
chr10	35156301	35156301	-	T	exonic;splicing	Cnot6;Cnot6
chr10	35156319	35156319	T	G	exonic	Cnot6
chr10	35156331	35156331	G	A	exonic	Cnot6
chr10	35587521	35587521	G	-	splicing	Rnf130
chr10	35587547	35587548	GC	-	splicing	Rnf130
chr10	35587550	35587550	-	C	splicing	Rnf130
chr10	35713267	35713268	CC	ACT	splicing	Sqstm1
chr10	36311713	36311713	C	T	exonic	Zfp354c
chr10	36346579	36346580	CC	TT	exonic	Grm6
chr10	36478076	36478076	C	T	exonic	Olr1405
chr10	36554690	36554691	GA	AG	exonic	Olr1410
chr10	36567825	36567825	C	-	exonic	Olr1410,Olr1411
chr10	37739978	37739978	C	T	exonic	Vdac1
chr10	38673613	38673615	CTC	-	exonic	Zcchc10
chr10	38889372	38889372	C	T	exonic	2017-09-08
chr10	38935793	38935793	T	C	exonic	Kif3a
chr10	39034083	39034083	T	-	exonic	Rad50
chr10	39334970	39334970	C	-	splicing	Slc22a4
chr10	39461618	39461618	T	C	exonic	P4ha2
chr10	39851940	39851941	AT	-	exonic;splicing	Fnip1;Fnip1
chr10	39852030	39852032	AGA	GT	exonic	Fnip1
chr10	39852041	39852041	C	-	splicing	Fnip1
chr10	39852048	39852048	C	-	splicing	Fnip1
chr10	39852057	39852057	G	-	splicing	Fnip1
chr10	39962565	39962565	-	AGA	exonic	Rapgef6
chr10	40333735	40333735	C	T	exonic	Anxa6
chr10	40381305	40381305	T	A	ncRNA_exonic	Ybx1-ps3
chr10	40489292	40489294	TGC	-	exonic	Slc36a3
chr10	40568560	40568560	A	G	exonic	Slc36a1
chr10	40572837	40572837	C	T	exonic	Slc36a1
chr10	40584675	40584675	G	C	exonic	Fat2
chr10	40605202	40605202	A	G	exonic	Fat2
chr10	40615464	40615464	G	A	exonic	Fat2
chr10	40616439	40616439	G	A	exonic	Fat2
chr10	40616627	40616627	G	A	exonic	Fat2
chr10	42650628	42650628	C	T	exonic	Gria1
chr10	42667515	42667515	T	C	exonic	Gria1
chr10	42723331	42723331	C	T	exonic	Gria1
chr10	43557931	43557931	T	C	exonic	Gemin5
chr10	43557981	43557981	G	A	exonic	Gemin5
chr10	43567663	43567663	A	G	exonic	Gemin5
chr10	43575642	43575642	C	T	exonic	Gemin5
chr10	43578891	43578891	C	T	exonic	Gemin5
chr10	43580457	43580457	C	T	exonic	Gemin5
chr10	43601826	43601826	G	T	exonic	Mrpl22
chr10	43638071	43638071	C	T	exonic	Igtp
chr10	43751920	43751920	G	T	exonic	Zfp692
chr10	43754488	43754488	A	G	exonic	Zfp672
chr10	43821397	43821397	C	T	exonic	Lypd8
chr10	43823480	43823480	C	T	exonic	Lypd8
chr10	43825726	43825726	G	A	exonic	Lypd8
chr10	43874468	43874468	G	A	exonic	LOC24906
chr10	43874501	43874501	A	G	exonic	LOC24906
chr10	43879220	43879220	G	A	exonic	LOC24906
chr10	43879231	43879233	CTG	TTT	exonic	LOC24906
chr10	43879252	43879252	T	C	exonic	LOC24906
chr10	43895256	43895256	C	T	exonic	Olr1413
chr10	43912216	43912216	C	T	exonic	Olr1414
chr10	43912316	43912316	C	T	exonic	Olr1414
chr10	43912822	43912822	G	A	exonic	Olr1414
chr10	43947003	43947003	G	A	exonic	Olr1416
chr10	43998388	43998388	G	A	exonic	Olr1417
chr10	44025735	44025735	G	A	exonic	Olr1418
chr10	44026057	44026057	G	C	exonic	Olr1418
chr10	44095268	44095268	G	A	exonic	Olr1422
chr10	44146394	44146394	T	G	exonic	Olr1424
chr10	44146412	44146412	G	A	exonic	Olr1424
chr10	44146850	44146850	G	A	exonic	Olr1424
chr10	44146856	44146856	G	A	exonic	Olr1424
chr10	44146954	44146960	CCCCAGC	TGACAGA	exonic	Olr1424
chr10	44146969	44146969	T	C	exonic	Olr1424
chr10	44156527	44156527	T	C	exonic	Olr1425
chr10	44156697	44156697	C	T	exonic	Olr1425
chr10	44156819	44156819	C	T	exonic	Olr1425
chr10	44187613	44187613	A	C	exonic	Olr1428
chr10	44187641	44187641	C	T	exonic	Olr1428
chr10	44187710	44187710	G	A	exonic	Olr1428
chr10	44187742	44187742	C	A	exonic	Olr1428
chr10	44187871	44187871	C	T	exonic	Olr1428
chr10	44187913	44187913	A	G	exonic	Olr1428
chr10	44187964	44187964	C	T	exonic	Olr1428
chr10	44187976	44187976	T	G	exonic	Olr1428
chr10	44187983	44187983	G	A	exonic	Olr1428
chr10	44188059	44188062	GTCA	TTCG	exonic	Olr1428
chr10	44188079	44188079	T	C	exonic	Olr1428
chr10	44188118	44188118	C	T	exonic	Olr1428
chr10	44188178	44188178	G	T	exonic	Olr1428
chr10	44188334	44188334	C	T	exonic	Olr1428
chr10	44188349	44188349	C	T	exonic	Olr1428
chr10	44188418	44188418	C	G	exonic	Olr1428
chr10	44188427	44188427	G	A	exonic	Olr1428
chr10	44229315	44229315	C	T	exonic	Olr1431
chr10	44238969	44238973	CATTC	GTGTT	exonic	LOC691352
chr10	44238988	44238988	A	G	exonic	LOC691352
chr10	44241111	44241114	CGAG	TGAA	exonic	LOC691352
chr10	44242407	44242407	G	A	exonic	LOC691352
chr10	44242503	44242503	G	T	exonic	LOC691352
chr10	44242726	44242726	G	A	exonic	LOC691352
chr10	44242754	44242754	G	A	exonic	LOC691352
chr10	44255999	44255999	C	A	exonic	Olr1432
chr10	44256004	44256004	G	A	exonic	Olr1432
chr10	44256073	44256073	G	A	exonic	Olr1432
chr10	44256103	44256103	G	A	exonic	Olr1432
chr10	44256190	44256190	A	G	exonic	Olr1432
chr10	44256252	44256252	T	A	exonic	Olr1432
chr10	44256279	44256279	A	G	exonic	Olr1432
chr10	44256291	44256291	T	C	exonic	Olr1432
chr10	44256353	44256353	G	A	exonic	Olr1432
chr10	44256463	44256463	G	A	exonic	Olr1432
chr10	44256517	44256517	A	G	exonic	Olr1432
chr10	44256554	44256554	T	C	exonic	Olr1432
chr10	44256580	44256580	T	C	exonic	Olr1432
chr10	44256695	44256695	T	C	exonic	Olr1432
chr10	44256781	44256781	C	T	exonic	Olr1432
chr10	44256887	44256887	A	G	exonic	Olr1432
chr10	44271808	44271808	C	T	exonic	Trim58
chr10	44274005	44274005	A	G	exonic	Trim58
chr10	44274033	44274033	C	G	exonic	Trim58
chr10	44274049	44274049	A	G	exonic	Trim58
chr10	44277328	44277328	C	T	exonic	Trim58
chr10	44277334	44277334	G	A	exonic	Trim58
chr10	44277340	44277340	G	T	exonic	Trim58
chr10	44278411	44278411	A	G	exonic	Trim58
chr10	44278480	44278480	G	T	exonic	Trim58
chr10	44282147	44282147	A	T	exonic	Trim58
chr10	44282150	44282150	C	T	exonic	Trim58
chr10	44282156	44282156	C	G	exonic	Trim58
chr10	44282285	44282285	C	T	exonic	Trim58
chr10	44282354	44282354	C	T	exonic	Trim58
chr10	44282405	44282405	T	C	exonic	Trim58
chr10	44282423	44282423	C	A	exonic	Trim58
chr10	44282550	44282550	A	G	exonic	Trim58
chr10	44282565	44282565	T	C	exonic	Trim58
chr10	44282573	44282573	T	C	exonic	Trim58
chr10	44282603	44282603	C	G	exonic	Trim58
chr10	44282660	44282660	A	G	exonic	Trim58
chr10	44282682	44282682	G	A	exonic	Trim58
chr10	44282703	44282703	G	T	exonic	Trim58
chr10	44292935	44292938	AGAC	GGA	exonic	Olr1433
chr10	44292946	44292946	G	-	exonic	Olr1433
chr10	44292984	44292984	A	C	exonic	Olr1433
chr10	44292984	44292984	A	T	exonic	Olr1433
chr10	44293010	44293010	T	C	exonic	Olr1433
chr10	44293024	44293025	CT	TC	exonic	Olr1433
chr10	44293057	44293057	C	T	exonic	Olr1433
chr10	44293076	44293076	G	A	exonic	Olr1433
chr10	44293084	44293084	C	A	exonic	Olr1433
chr10	44293136	44293136	C	T	exonic	Olr1433
chr10	44293188	44293188	C	T	exonic	Olr1433
chr10	44293245	44293245	C	T	exonic	Olr1433
chr10	44293265	44293268	GCTG	ACTT	exonic	Olr1433
chr10	44293361	44293363	CTC	TTT	exonic	Olr1433
chr10	44293387	44293387	C	G	exonic	Olr1433
chr10	44293552	44293556	CACCT	TCCC	exonic	Olr1433
chr10	44293556	44293556	T	C	exonic	Olr1433
chr10	44293572	44293572	G	A	exonic	Olr1433
chr10	44293649	44293649	C	T	exonic	Olr1433
chr10	44293783	44293783	C	A	exonic	Olr1433
chr10	44293786	44293786	G	A	exonic	Olr1433
chr10	44293816	44293816	T	C	exonic	Olr1433
chr10	44293864	44293864	A	G	exonic	Olr1433
chr10	44293910	44293910	A	G	exonic	Olr1433
chr10	44348042	44348043	CA	TG	exonic	Olr1435
chr10	44348362	44348367	ACCATG	GCCAAA	exonic	Olr1435
chr10	44375646	44375646	C	T	exonic	Olr1436
chr10	44375836	44375836	G	A	exonic	Olr1436
chr10	44407517	44407517	T	G	exonic	Olr1437
chr10	44407576	44407576	G	C	exonic	Olr1437
chr10	44407736	44407736	A	G	exonic	Olr1437
chr10	44407843	44407843	T	C	exonic	Olr1437
chr10	44407969	44407969	G	A	exonic	Olr1437
chr10	44408203	44408203	T	C	exonic	Olr1437
chr10	44458248	44458248	C	G	exonic	Olr1439
chr10	44458354	44458354	A	T	exonic	Olr1439
chr10	44458460	44458460	T	C	exonic	Olr1439
chr10	44458549	44458549	C	G	exonic	Olr1439
chr10	44458611	44458611	A	G	exonic	Olr1439
chr10	44458777	44458777	G	C	exonic	Olr1439
chr10	44471105	44471105	C	T	exonic	Olr1440
chr10	44471190	44471190	A	G	exonic	Olr1440
chr10	44471533	44471533	T	C	exonic	Olr1440
chr10	44471619	44471619	G	C	exonic	Olr1440
chr10	44471658	44471658	C	T	exonic	Olr1440
chr10	44528080	44528080	A	T	exonic	Olr1442
chr10	44528194	44528194	T	C	exonic	Olr1442
chr10	44528322	44528322	G	A	exonic	Olr1442
chr10	44547704	44547705	CC	TA	exonic	Olr1443
chr10	44547713	44547714	CC	GT	exonic	Olr1443
chr10	44547770	44547770	T	C	exonic	Olr1443
chr10	44547941	44547941	T	C	exonic	Olr1443
chr10	44547992	44547999	TATTATCA	CATGGTCG	exonic	Olr1443
chr10	44569115	44569115	G	A	exonic	Olr1445
chr10	44569250	44569250	G	A	exonic	Olr1445
chr10	44632218	44632218	G	T	exonic	Olr1448
chr10	44632345	44632345	G	A	exonic	Olr1448
chr10	44632622	44632622	C	A	exonic	Olr1448
chr10	44632727	44632730	AGTT	GGTTC	exonic	Olr1448
chr10	44632782	44632782	-	C	exonic	Olr1448
chr10	44632923	44632923	T	C	exonic	Olr1448
chr10	44632965	44632965	C	A	exonic	Olr1448
chr10	44633016	44633016	C	T	exonic	Olr1448
chr10	44633022	44633028	AATCGTT	TATCATC	exonic	Olr1448
chr10	44714506	44714506	-	TCT	exonic	Olr1452
chr10	44714759	44714759	G	A	exonic	Olr1452
chr10	44714916	44714916	T	C	exonic	Olr1452
chr10	44715127	44715127	T	A	exonic	Olr1452
chr10	44730495	44730495	A	C	exonic	Olr1454,Olr1456
chr10	44730812	44730812	T	C	exonic	Olr1454,Olr1456
chr10	44730836	44730836	A	G	exonic	Olr1454,Olr1456
chr10	44731232	44731232	C	T	exonic	Olr1454,Olr1456
chr10	44774406	44774406	G	A	exonic	Olr1458
chr10	44774594	44774601	TGCATGTA	CTCTTCTG	exonic	Olr1458
chr10	44774606	44774606	A	G	exonic	Olr1458
chr10	44774954	44774954	T	C	exonic	Olr1458
chr10	44775173	44775173	G	A	exonic	Olr1458
chr10	44775194	44775194	A	G	exonic	Olr1458
chr10	44789457	44789457	G	A	exonic	Olr1459
chr10	44861589	44861589	A	T	exonic	Olr1434
chr10	44877051	44877051	C	T	exonic	Olr1436
chr10	44877241	44877241	G	A	exonic	Olr1436
chr10	44933683	44933683	C	T	exonic	Olr1439
chr10	44933836	44933836	A	T	exonic	Olr1439
chr10	44933908	44933908	C	T	exonic	Olr1439
chr10	44933942	44933942	T	C	exonic	Olr1439
chr10	44934031	44934031	C	G	exonic	Olr1439
chr10	44934093	44934093	A	G	exonic	Olr1439
chr10	44958912	44958912	T	C	exonic	Olr1439
chr10	44959173	44959173	C	T	exonic	Olr1439
chr10	44959229	44959229	G	C	exonic	Olr1439
chr10	44972071	44972071	G	C	exonic	Olr1440
chr10	44972110	44972110	C	T	exonic	Olr1440
chr10	45015188	45015188	G	A	exonic	Olr1445
chr10	45015323	45015323	G	A	exonic	Olr1445
chr10	45242176	45242176	G	A	exonic	Zfp39
chr10	45297703	45297703	C	T	exonic	Hist3h2a
chr10	45835418	45835418	-	A	exonic	Zfp496
chr10	45849351	45849351	G	A	exonic	Zfp496
chr10	45897913	45897913	A	-	exonic	Nlrp3
chr10	45899983	45899983	C	T	exonic	Nlrp3
chr10	45923518	45923518	T	C	exonic	Olr1462
chr10	45939379	45939379	G	A	exonic	Olr1463
chr10	45939439	45939439	C	T	exonic	Olr1463
chr10	45939480	45939480	T	C	exonic	Olr1463
chr10	45939545	45939545	A	G	exonic	Olr1463
chr10	45939649	45939649	T	C	exonic	Olr1463
chr10	45939685	45939685	G	T	exonic	Olr1463
chr10	45939987	45939987	T	C	exonic	Olr1463
chr10	46343121	46343122	AT	-	exonic;splicing	Pemt;Pemt
chr10	47194022	47194022	G	A	exonic	Map2k3
chr10	48633674	48633674	A	G	exonic	Ncor1
chr10	48699815	48699815	C	G	exonic	Ncor1
chr10	48881492	48881492	G	T	exonic	Ubb
chr10	48988168	48988168	C	-	exonic	Mmgt2
chr10	48988176	48988176	G	-	splicing	Mmgt2
chr10	49480151	49480151	A	G	exonic	Tekt3
chr10	49480307	49480307	A	G	exonic	Tekt3
chr10	49496049	49496049	C	T	exonic	Tekt3
chr10	53579228	53579228	A	G	exonic	Tmem220
chr10	53579252	53579252	G	A	exonic	Tmem220
chr10	53585454	53585454	A	G	exonic	Adprm
chr10	53625244	53625248	TGTAC	-	exonic	Myh3
chr10	53632766	53632766	G	A	exonic	Myh3
chr10	53635810	53635810	C	T	exonic	Myh3
chr10	53638232	53638232	C	T	exonic	Myh3
chr10	53720197	53720197	G	T	exonic	Myh2
chr10	53728963	53728963	G	C	exonic	Myh2
chr10	53729008	53729008	A	G	exonic	Myh2
chr10	53729362	53729362	T	C	exonic	Myh2
chr10	53732135	53732135	G	A	exonic	Myh2
chr10	53732244	53732244	C	G	exonic	Myh2
chr10	53732274	53732274	G	A	exonic	Myh2
chr10	53732921	53732921	A	G	exonic	Myh2
chr10	53732999	53732999	T	G	exonic	Myh2
chr10	53733876	53733876	A	G	exonic	Myh2
chr10	53733945	53733945	T	C	exonic	Myh2
chr10	53734005	53734005	A	G	exonic	Myh2
chr10	53734251	53734251	T	G	exonic	Myh2
chr10	53745116	53745116	G	A	exonic	Myh1
chr10	53747000	53747000	C	T	exonic	Myh1
chr10	53748156	53748156	G	A	exonic	Myh1
chr10	53749690	53749690	G	A	exonic	Myh1
chr10	53754013	53754016	AGCA	GGCT	exonic	Myh1
chr10	53754344	53754344	T	C	exonic	Myh1
chr10	53755489	53755489	C	A	exonic	Myh1
chr10	53755897	53755897	C	T	exonic	Myh1
chr10	53760598	53760598	T	C	exonic	Myh1
chr10	53760937	53760937	G	A	exonic	Myh1
chr10	53782951	53782951	C	T	exonic	Myh4
chr10	53782957	53782957	C	G	exonic	Myh4
chr10	53789298	53789298	G	C	exonic	Myh4
chr10	53791590	53791590	G	A	exonic	Myh4
chr10	53791894	53791894	A	G	exonic	Myh4
chr10	53792060	53792060	C	T	exonic	Myh4
chr10	53793013	53793013	C	T	exonic	Myh4
chr10	53793142	53793142	A	G	exonic	Myh4
chr10	53793827	53793827	A	G	exonic	Myh4
chr10	53794110	53794110	A	G	exonic	Myh4
chr10	53794419	53794419	G	A	exonic	Myh4
chr10	53794536	53794536	T	C	exonic	Myh4
chr10	53798397	53798397	T	C	exonic	Myh4
chr10	53801415	53801415	A	-	splicing	Myh4
chr10	53831674	53831674	G	-	splicing	Myh8
chr10	53831709	53831709	C	-	splicing	Myh8
chr10	53831745	53831745	-	G	exonic	Myh8
chr10	53831854	53831854	G	-	splicing	Myh8
chr10	53831873	53831874	CG	GC	exonic	Myh8
chr10	53837954	53837954	T	C	exonic	Myh8
chr10	53838868	53838868	C	G	exonic	Myh8
chr10	53839710	53839710	A	G	exonic	Myh8
chr10	53839725	53839725	G	A	exonic	Myh8
chr10	53840122	53840122	G	A	exonic	Myh8
chr10	53841945	53841945	C	T	exonic	Myh8
chr10	53843879	53843879	G	A	exonic	Myh8
chr10	53843993	53843993	C	A	exonic	Myh8
chr10	53844083	53844083	C	G	exonic	Myh8
chr10	53844848	53844848	C	T	exonic	Myh8
chr10	53844917	53844917	C	T	exonic	Myh8
chr10	53846058	53846058	T	C	exonic	Myh8
chr10	53846748	53846748	A	T	exonic	Myh8
chr10	54407886	54407886	T	C	exonic	Usp43
chr10	54421724	54421724	T	G	exonic	Usp43
chr10	55846404	55846404	C	T	exonic	Gucy2e
chr10	55850100	55850100	T	C	exonic	Gucy2e
chr10	56001987	56001987	A	G	exonic	Kdm6b
chr10	56007790	56007790	G	A	exonic	Kdm6b
chr10	56008822	56008822	-	C	exonic;splicing	Kdm6b;Kdm6b
chr10	56008849	56008849	-	T	exonic;splicing	Kdm6b;Kdm6b
chr10	56008886	56008886	A	-	exonic;splicing	Kdm6b;Kdm6b
chr10	56256904	56256904	A	G	exonic	Fxr2
chr10	56262863	56262863	T	C	exonic	Mpdu1
chr10	56289132	56289132	G	A	exonic	Tnfsf13
chr10	56382348	56382348	G	A	exonic	Zbtb4
chr10	56425985	56425985	C	-	exonic	LOC497938
chr10	56432563	56432563	-	GGGAA	exonic;splicing	Nlgn2;Nlgn2
chr10	56459672	56459672	G	A	exonic	Tnk1
chr10	56490922	56490922	G	A	exonic	Kctd11
chr10	56495538	56495538	G	A	exonic	Acap1
chr10	56512724	56512724	G	C	exonic	Neurl4
chr10	56576872	56576872	C	T	exonic	Cldn7
chr10	56585067	56585067	T	C	exonic	Elp5
chr10	56589901	56589901	C	T	exonic	Elp5
chr10	56608056	56608056	C	T	exonic	Phf23
chr10	56665724	56665724	A	G	exonic	Asgr1
chr10	56929778	56929779	TC	GA	exonic	Alox12e
chr10	57069745	57069748	CCCT	TCCG	exonic	Zmynd15
chr10	57222389	57222389	A	G	exonic	Mink1
chr10	57231473	57231478	AACAGC	-	exonic	Mink1
chr10	57231474	57231474	A	G	exonic	Mink1
chr10	57242842	57242842	G	A	exonic	Chrne
chr10	57346700	57346700	C	T	exonic	Kif1c
chr10	57350767	57350767	C	T	exonic	Kif1c
chr10	57605869	57605869	G	T	exonic	Nup88
chr10	57638178	57638178	C	T	exonic	Dhx33
chr10	57732868	57732868	G	A	exonic	Nlrp1a
chr10	57732902	57732902	C	T	exonic	Nlrp1a
chr10	57733075	57733075	T	A	exonic	Nlrp1a
chr10	57733118	57733118	G	A	exonic	Nlrp1a
chr10	57738990	57738990	G	T	exonic	Nlrp1a
chr10	58817621	58817621	A	G	exonic	Slc13a5
chr10	58962936	58962936	C	T	exonic	Smtnl2
chr10	59096372	59096372	G	T	exonic	Spns3
chr10	59098125	59098125	G	A	exonic	Spns3
chr10	59313465	59313465	A	G	exonic	Ankfy1
chr10	59542518	59542518	G	C	exonic	Atp2a3
chr10	59575795	59575795	A	-	exonic	P2rx1
chr10	59602719	59602719	C	T	exonic	Camkk1
chr10	59664714	59664714	C	T	exonic	Itgae
chr10	59670396	59670396	A	T	exonic	Itgae
chr10	59682195	59682195	A	G	exonic	Itgae
chr10	59682216	59682216	C	T	exonic	Itgae
chr10	59691344	59691344	T	C	exonic	Itgae
chr10	59730216	59730216	C	T	exonic	P2rx5
chr10	59730779	59730779	T	C	exonic	P2rx5
chr10	59860406	59860406	T	C	exonic	Trpv3
chr10	59923596	59923597	CG	TA	exonic	Olr1466
chr10	59973382	59973382	T	A	exonic	Olr1469
chr10	59984725	59984725	G	A	exonic	Olr1470
chr10	60005930	60005930	A	G	exonic	Olr1481
chr10	60020507	60020507	G	A	exonic	Olr1471
chr10	60020692	60020692	C	G	exonic	Olr1471
chr10	60044730	60044730	-	TA	exonic	Olr1472
chr10	60220219	60220219	T	C	exonic	Olr1470
chr10	60231331	60231331	A	T	exonic	Olr1469
chr10	60236011	60236011	A	C	exonic	Olr1482
chr10	60405676	60405676	-	A	exonic	Olr1491
chr10	60405845	60405845	C	T	exonic	Olr1491
chr10	60406195	60406195	G	A	exonic	Olr1491
chr10	60541681	60541681	G	A	exonic	Olr1498
chr10	60542185	60542185	C	T	exonic	Olr1498
chr10	60685243	60685243	G	A	exonic	Olr1500
chr10	60771827	60771827	G	T	exonic	Olr1504
chr10	60771949	60771949	T	C	exonic	Olr1504
chr10	60772045	60772045	A	G	exonic	Olr1504
chr10	60772114	60772114	G	A	exonic	Olr1504
chr10	60772205	60772205	T	C	exonic	Olr1504
chr10	60812017	60812017	-	T	exonic	Olr1505
chr10	60864861	60864861	C	T	exonic	Olr1507
chr10	60941806	60941806	G	A	exonic	Olr1509
chr10	60942087	60942088	GT	TG	exonic	Olr1509
chr10	60942088	60942088	T	G	exonic	Olr1509
chr10	60942207	60942207	A	G	exonic	Olr1509
chr10	60942220	60942220	T	G	exonic	Olr1509
chr10	60998203	60998203	G	T	exonic	Olr1512
chr10	61033412	61033412	G	A	exonic	Olr1513
chr10	61044417	61044419	GGA	-	exonic	Olr1514
chr10	61160141	61160141	A	G	exonic	Olr1519,Olr1520
chr10	61160153	61160153	C	T	exonic	Olr1519,Olr1520
chr10	61160277	61160277	T	G	exonic	Olr1519,Olr1520
chr10	61160295	61160295	G	T	exonic	Olr1519,Olr1520
chr10	61160521	61160521	T	A	exonic	Olr1519,Olr1520
chr10	61160886	61160890	GCTTG	CCTTT	exonic	Olr1519,Olr1520
chr10	61160906	61160906	G	A	exonic	Olr1519,Olr1520
chr10	61160958	61160958	G	A	exonic	Olr1519,Olr1520
chr10	61160965	61160965	G	A	exonic	Olr1519,Olr1520
chr10	61442897	61442897	C	T	exonic	Cluh
chr10	61476924	61476925	CC	TT	exonic	Pafah1b1
chr10	62284343	62284343	A	G	exonic	Wdr81
chr10	62285094	62285094	G	A	exonic	Wdr81
chr10	62589488	62589488	C	T	exonic	Taok1
chr10	62629774	62629774	T	C	exonic	Taok1
chr10	62648538	62648538	G	A	exonic	Abhd15
chr10	62660510	62660510	T	C	exonic	Git1
chr10	62707956	62707956	G	T	exonic	Ssh2
chr10	63794767	63794767	G	-	splicing	Inpp5k
chr10	63794868	63794868	C	-	splicing	Inpp5k
chr10	63794898	63794900	GGT	-	splicing	Inpp5k
chr10	63952392	63952392	G	T	exonic	Doc2b
chr10	63952666	63952666	C	-	splicing	Doc2b
chr10	63952681	63952681	-	C	exonic	Doc2b
chr10	64196840	64196840	G	A	exonic	Rflnb
chr10	64763447	64763447	C	T	ncRNA_exonic	LOC106736471
chr10	64817057	64817057	G	-	exonic	Phf12
chr10	65014227	65014227	-	C	exonic	Myo18a
chr10	65014269	65014269	G	-	exonic;splicing	Myo18a;Myo18a
chr10	65014276	65014276	T	-	splicing	Myo18a
chr10	65016548	65016548	G	A	exonic	Myo18a
chr10	65019481	65019481	C	T	exonic	Myo18a
chr10	65289861	65289861	G	A	exonic	Eral1
chr10	65448978	65448978	-	C	exonic	Rab34
chr10	65611340	65611340	C	A	exonic	Unc119
chr10	65633905	65633905	C	T	exonic	Foxn1
chr10	65735493	65735493	C	T	exonic	Slc46a1
chr10	65757890	65757890	T	C	exonic	Sarm1
chr10	65776414	65776414	T	A	exonic	Tmem199
chr10	66020357	66020357	C	G	exonic	Fam58b
chr10	66110795	66110795	C	A	exonic	Lyrm9
chr10	66228758	66228760	ACC	GCA	exonic	Lgals5
chr10	66228768	66228769	TG	CA	exonic	Lgals5
chr10	66597233	66597233	C	T	exonic	Wsb1
chr10	67039599	67039599	G	C	exonic	Rab11fip4
chr10	67395433	67395433	G	A	exonic	Crlf3
chr10	67398246	67398246	C	T	exonic	Crlf3
chr10	67476448	67476448	G	A	exonic	Tefm
chr10	67477108	67477108	C	T	exonic	Tefm
chr10	67478435	67478435	C	T	exonic	Tefm
chr10	67478509	67478509	T	A	exonic	Tefm
chr10	67548969	67548969	G	A	exonic	Rnf135
chr10	67862877	67862877	C	G	exonic	Cdk5r1
chr10	68017022	68017022	T	C	exonic	Myo1d
chr10	69793314	69793314	T	A	exonic	Tmem132e
chr10	69793948	69793948	C	T	exonic	Tmem132e
chr10	70118738	70118738	A	G	exonic	Zfp830
chr10	70273092	70273092	G	A	exonic	Unc45b
chr10	70273121	70273121	T	C	exonic	Unc45b
chr10	70273193	70273193	G	T	exonic	Unc45b
chr10	70279111	70279111	G	T	exonic	Unc45b
chr10	70375506	70375506	C	T	exonic	Slfn2
chr10	70430273	70430273	T	C	exonic	Slfn4
chr10	70430285	70430285	G	A	exonic	Slfn4
chr10	70430299	70430299	A	G	exonic	Slfn4
chr10	70433093	70433093	A	G	exonic	Slfn4
chr10	70433154	70433154	C	T	exonic	Slfn4
chr10	70433318	70433318	G	A	exonic	Slfn4
chr10	70433593	70433593	A	G	exonic	Slfn4
chr10	71067662	71067662	G	A	exonic	Heatr6
chr10	71074151	71074151	G	C	exonic	Heatr6
chr10	71083198	71083198	G	A	exonic	Heatr6
chr10	71083219	71083219	T	C	exonic	Heatr6
chr10	71172700	71172700	C	-	splicing	Hnf1b
chr10	71172829	71172829	T	C	exonic	Hnf1b
chr10	71196608	71196608	A	G	exonic	Hnf1b
chr10	71266394	71266394	A	T	exonic	Ddx52
chr10	71302897	71302897	C	T	exonic	Synrg
chr10	71302973	71302973	G	A	exonic	Synrg
chr10	71322784	71322784	G	A	exonic	Synrg
chr10	71332927	71332927	C	G	exonic	Synrg
chr10	71343956	71343956	G	A	exonic	Ac1576
chr10	71351969	71351969	G	T	exonic	Ac1576
chr10	71353874	71353874	G	A	exonic	Ac1576
chr10	71356150	71356150	A	G	exonic	Synrg
chr10	71797206	71797206	G	A	exonic	Aatf
chr10	72142353	72142353	G	C	exonic	Mrm1
chr10	72147817	72147823	GACTTGC	-	exonic	Ube2i
chr10	72195450	72195450	C	A	exonic	Pigw
chr10	72272422	72272422	G	T	exonic	Car4
chr10	72308396	72308396	C	T	exonic	Usp32
chr10	72514800	72514800	G	C	exonic	Appbp2
chr10	72931421	72931421	C	T	exonic	Ppm1d
chr10	73038235	73038235	G	C	exonic	Bcas3
chr10	73271125	73271125	C	T	exonic	Bcas3
chr10	73689352	73689352	C	T	exonic	Ints2
chr10	73734163	73734163	C	T	exonic	Med13
chr10	74039858	74039858	C	T	exonic	Cltc
chr10	74109041	74109041	G	A	exonic	Dhx40
chr10	74548819	74548819	A	G	exonic	Ppm1e
chr10	74548966	74548966	G	T	exonic	Ppm1e
chr10	74894228	74894228	A	G	exonic	Mtmr4
chr10	75153566	75153566	A	G	exonic	Mks1
chr10	75171201	75171201	A	G	exonic	Epx
chr10	75186749	75186749	T	C	exonic	Olr1521
chr10	75186815	75186824	TTCTCCAGAA	CTCCCCTGAG	exonic	Olr1521
chr10	75187013	75187016	TGGG	AGGC	exonic	Olr1521
chr10	75190717	75190718	TG	GT	exonic	Olr1522,Olr1523
chr10	75190874	75190874	A	G	exonic	Olr1522,Olr1523
chr10	75191026	75191026	G	A	exonic	Olr1522,Olr1523
chr10	75191040	75191040	G	A	exonic	Olr1522,Olr1523
chr10	75191147	75191147	C	G	exonic	Olr1522,Olr1523
chr10	75191161	75191161	C	T	exonic	Olr1522
chr10	75191171	75191171	A	C	exonic	Olr1522
chr10	75191185	75191185	T	C	exonic	Olr1522
chr10	75201575	75201575	A	G	exonic	Olr1523
chr10	75201616	75201616	G	T	exonic	Olr1523
chr10	75201659	75201659	T	C	exonic	Olr1523
chr10	75201745	75201745	T	C	exonic	Olr1523
chr10	75201758	75201758	A	G	exonic	Olr1523
chr10	75201770	75201770	G	A	exonic	Olr1523
chr10	75201903	75201903	C	A	exonic	Olr1523
chr10	75620623	75620624	GT	TA	exonic	Ccdc182
chr10	76166101	76166101	C	T	exonic	Akap1
chr10	76355033	76355033	A	G	exonic	Trim25
chr10	76813113	76813113	C	-	exonic	Nog
chr10	77542106	77542106	G	T	exonic	Tmem100
chr10	78690192	78690192	T	C	exonic	LOC303448
chr10	78690426	78690426	A	G	exonic	LOC303448
chr10	78690475	78690475	G	A	exonic	LOC303448
chr10	78690483	78690483	C	T	exonic	LOC303448
chr10	78690496	78690496	A	G	exonic	LOC303448
chr10	78690511	78690514	AGCA	GGG	exonic	LOC303448
chr10	78690521	78690521	T	C	exonic	LOC303448
chr10	78690585	78690585	T	A	exonic	LOC303448
chr10	78690747	78690747	T	C	exonic	LOC303448
chr10	79097128	79097128	T	C	exonic	Kif2b
chr10	81587693	81587693	-	CTCCGC	exonic	Utp18
chr10	81791286	81791286	A	-	exonic	Spag9
chr10	82038802	82038803	CC	-	splicing	Ankrd40
chr10	82088545	82088545	G	-	exonic	Abcc3
chr10	82138518	82138518	C	-	exonic	Cacna1g
chr10	82209337	82209337	G	-	exonic	Spata20
chr10	82272121	82272122	CA	T	splicing	Rsad1
chr10	82272161	82272163	GCG	CC	exonic	Rsad1
chr10	82272175	82272176	TC	-	splicing	Rsad1
chr10	82272241	82272241	G	T	exonic	Rsad1
chr10	82272274	82272274	G	-	splicing	Rsad1
chr10	82272309	82272309	T	-	splicing	Rsad1
chr10	82272350	82272355	AGCCAC	-	splicing	Rsad1
chr10	82272383	82272383	G	-	splicing	Rsad1
chr10	82272406	82272408	CTC	T	exonic	Rsad1
chr10	82272440	82272440	G	-	splicing	Rsad1
chr10	82272471	82272471	-	C	exonic;splicing	Rsad1;Rsad1
chr10	82272478	82272478	-	T	splicing	Rsad1
chr10	82777507	82777507	C	T	exonic	Sgca
chr10	82833862	82833863	AA	-	exonic	Samd14
chr10	83084891	83084891	T	C	exonic	Tac4
chr10	83197673	83197673	C	T	exonic	Fam117a
chr10	83391722	83391722	C	T	exonic	Ngfr
chr10	83401611	83401611	T	C	exonic	Ngfr
chr10	83782971	83782971	C	T	exonic	Igf2bp1
chr10	84032669	84032669	C	T	exonic	Hoxb13
chr10	85048846	85048846	G	C	exonic	Tbx21
chr10	85049089	85049089	G	A	exonic	Tbx21
chr10	85784894	85784894	T	G	splicing	Lasp1
chr10	85995832	85995832	T	C	exonic	Stac2
chr10	86106764	86106764	-	A	exonic	Med1
chr10	86312042	86312042	C	-	exonic	Ppp1r1b
chr10	86337791	86337791	-	G	exonic	Tcap
chr10	86337812	86337814	TCA	C	splicing	Tcap
chr10	86337822	86337822	-	C	exonic	Tcap
chr10	86338031	86338031	A	-	splicing	Tcap
chr10	86338052	86338052	A	CAC	splicing	Tcap
chr10	86338084	86338084	G	-	splicing	Tcap
chr10	86338108	86338109	CC	-	splicing	Tcap
chr10	86338141	86338141	-	G	exonic	Tcap
chr10	86338165	86338165	-	T	exonic	Tcap
chr10	86338170	86338170	-	A	exonic	Tcap
chr10	86338189	86338189	-	C	exonic	Tcap
chr10	86338211	86338211	-	GG	exonic	Tcap
chr10	86338235	86338235	-	A	exonic	Tcap
chr10	86338386	86338386	-	C	exonic	Tcap
chr10	86404380	86404380	G	A	exonic	Grb7
chr10	86404428	86404428	T	C	exonic	Grb7
chr10	86518336	86518336	T	C	exonic	Zpbp2
chr10	86590758	86590758	G	A	exonic	Gsdma
chr10	86687739	86687739	-	AGG	exonic	Nr1d1
chr10	86714744	86714744	T	C	exonic	Msl1
chr10	86807865	86807865	A	G	exonic	Wipf2
chr10	86822469	86822469	G	A	exonic	Cdc6
chr10	86923765	86923765	T	-	exonic	Top2a
chr10	87117890	87117890	T	C	exonic	Smarce1
chr10	87117903	87117903	G	T	exonic	Smarce1
chr10	87117911	87117911	-	A	exonic;splicing	Smarce1;Smarce1
chr10	87191348	87191348	T	C	exonic	Krt24
chr10	87194787	87194787	C	T	exonic	Krt24
chr10	87194886	87194886	T	C	exonic	Krt24
chr10	87194909	87194909	T	G	exonic	Krt24
chr10	87239943	87239944	AC	GT	exonic	Krt26
chr10	87247164	87247164	G	A	exonic	Krt26
chr10	87335365	87335365	T	C	exonic	Krt12
chr10	87335483	87335484	GA	TT	exonic	Krt12
chr10	87335515	87335515	T	C	exonic	Krt12
chr10	87335524	87335524	A	G	exonic	Krt12
chr10	87346057	87346057	G	A	exonic	Krt20
chr10	87348374	87348374	G	A	exonic	Krt20
chr10	87400016	87400016	G	A	exonic	Krt23
chr10	87437288	87437288	G	T	exonic	Krt39
chr10	87453724	87453724	G	A	exonic	Krt40
chr10	87457356	87457356	T	C	exonic	Krt40
chr10	87833301	87833302	AA	GC	exonic	Krtap31-1
chr10	87953852	87953852	C	-	splicing	Krt34
chr10	87954031	87954031	G	-	splicing	Krt34
chr10	87962619	87962619	T	C	exonic	Krt31,Krt33a,Krt33b
chr10	87962745	87962745	G	A	exonic	Krt31,Krt33a,Krt33b
chr10	87962808	87962808	T	G	exonic	Krt31,Krt33a,Krt33b
chr10	87995113	87995114	AT	GC	exonic	Krt32
chr10	87997393	87997396	CTCC	TTCT	exonic	Krt32
chr10	88000202	88000202	G	A	exonic	Krt32
chr10	88106624	88106624	A	G	exonic	Krt9
chr10	88141727	88141727	-	ATGGACC	exonic	Ka11
chr10	88142843	88142843	C	T	exonic	Ka11
chr10	88143087	88143087	C	G	exonic	Ka11
chr10	88143109	88143110	AT	CC	exonic	Ka11
chr10	88143458	88143458	T	A	exonic	Ka11
chr10	88260024	88260024	C	T	exonic	Hap1
chr10	88260073	88260073	T	G	exonic	Hap1
chr10	88260095	88260095	G	T	exonic	Hap1
chr10	88260146	88260146	A	G	exonic	Hap1
chr10	88266172	88266172	C	G	exonic	Hap1
chr10	88321368	88321368	G	A	exonic	P3h4
chr10	88325015	88325015	C	T	exonic	P3h4
chr10	88335087	88335087	A	T	exonic	Fkbp10
chr10	88337299	88337299	C	T	exonic	Fkbp10
chr10	88494641	88494641	T	C	exonic	Cnp
chr10	88505921	88505921	T	G	exonic	Dnajc7
chr10	88664776	88664776	-	ATT	exonic	Kcnh4
chr10	88676476	88676476	T	C	exonic	Ghdc
chr10	88691837	88691837	C	T	exonic	Stat5b
chr10	88798460	88798460	G	T	exonic	Stat3
chr10	88942943	88942943	C	T	exonic	Atp6v0a1
chr10	89245635	89245635	C	T	ncRNA_exonic	Aoc2-ps1
chr10	89245846	89245846	C	A	ncRNA_exonic	Aoc2-ps1
chr10	89246887	89246891	GGGGG	-	ncRNA_exonic	Aoc2-ps1
chr10	89251870	89251870	C	T	exonic	Aoc3
chr10	89366429	89366430	TG	CA	exonic	Ifi35
chr10	89656851	89656851	-	AGATAG	exonic	Dhx8
chr10	89916336	89916336	G	A	exonic	Dusp3
chr10	90781893	90781893	G	A	exonic	Gjc1
chr10	90782601	90782601	A	C	exonic	Gjc1
chr10	91465240	91465240	A	T	exonic	Plekhm1
chr10	92628469	92628469	C	T	exonic	Myl4
chr10	92685394	92685395	GA	AG	splicing	Itgb3
chr10	92685420	92685422	CGG	GT	exonic	Itgb3
chr10	92685427	92685427	C	-	splicing	Itgb3
chr10	92685439	92685439	C	-	splicing	Itgb3
chr10	92685478	92685478	A	G	exonic	Itgb3
chr10	93573435	93573435	G	A	exonic	Mrc2
chr10	93573775	93573775	G	A	exonic	Mrc2
chr10	93577734	93577734	C	T	exonic	Mrc2
chr10	93577772	93577772	T	C	exonic	Mrc2
chr10	94126421	94126421	C	T	exonic	Tanc2
chr10	94138695	94138695	G	A	exonic	Cyb561
chr10	94177462	94177462	G	T	exonic	Ace
chr10	94195137	94195137	T	C	exonic	Ace3
chr10	94243377	94243377	C	G	exonic	Dcaf7
chr10	94267025	94267025	T	-	splicing	Taco1
chr10	94267033	94267033	T	-	splicing	Taco1
chr10	94267036	94267036	T	-	splicing	Taco1
chr10	94477039	94477039	C	T	exonic	Tcam1
chr10	94498447	94498447	G	A	exonic	Cd79b
chr10	94506129	94506129	T	C	exonic	Scn4a
chr10	94506272	94506272	C	T	exonic	Scn4a
chr10	94506607	94506607	C	T	exonic	Scn4a
chr10	94506859	94506859	C	T	exonic	Scn4a
chr10	94510200	94510200	G	A	exonic	Scn4a
chr10	94511214	94511214	C	G	exonic	Scn4a
chr10	94514222	94514222	T	C	exonic	Scn4a
chr10	94518437	94518437	G	C	exonic	Scn4a
chr10	94944505	94944512	GATGACAC	-	exonic	Milr1
chr10	94958159	94958159	G	A	exonic	Milr1
chr10	95642840	95642840	C	T	exonic	RGD1359290
chr10	96229322	96229322	C	A	splicing	Prkca
chr10	96229356	96229356	A	C	splicing	Prkca
chr10	97647382	97647382	A	G	exonic	Gna13
chr10	98620730	98620730	C	T	exonic	Abca5
chr10	98634878	98634878	G	A	exonic	Abca5
chr10	101291337	101291337	G	T	exonic	Sox9
chr10	102142446	102142446	G	A	exonic	Sstr2
chr10	103799211	103799211	C	T	exonic	Grin2c
chr10	104053279	104053279	-	G	exonic;splicing	Nt5c;Nt5c
chr10	105051805	105051806	GC	AT	exonic	RGD1561778
chr10	105094815	105094815	G	-	splicing	Ten1
chr10	105094874	105094874	G	-	exonic	Ten1
chr10	105094882	105094882	G	-	splicing	Ten1
chr10	105094920	105094921	GG	AGGC	exonic;splicing	Ten1;Ten1
chr10	105094929	105094929	C	-	splicing	Ten1
chr10	105283502	105283502	-	A	exonic;splicing	Foxj1;Foxj1
chr10	105289283	105289283	A	-	splicing	Foxj1
chr10	105289328	105289328	G	-	splicing	Foxj1
chr10	106831498	106831498	A	C	exonic	Afmid
chr10	106856162	106856162	C	T	exonic	Birc5
chr10	106863924	106863924	C	T	exonic	Birc5
chr10	107416634	107416634	G	A	exonic	Lgals3bp
chr10	108095138	108095138	A	G	exonic	Enpp7
chr10	108095216	108095216	G	A	exonic	Enpp7
chr10	108095322	108095322	A	C	exonic	Enpp7
chr10	108095340	108095340	C	T	exonic	Enpp7
chr10	108095766	108095766	C	T	exonic	Enpp7
chr10	108095790	108095790	T	C	exonic	Enpp7
chr10	108097140	108097140	T	C	exonic	Enpp7
chr10	108097170	108097170	A	C	exonic	Enpp7
chr10	108097263	108097263	G	A	exonic	Enpp7
chr10	108097713	108097713	A	G	exonic	Enpp7
chr10	108098945	108098945	A	G	exonic	Enpp7
chr10	108138085	108138085	G	-	splicing	Cbx2
chr10	108138308	108138308	C	T	exonic	Cbx2
chr10	108148760	108148760	T	A	exonic	Cbx8
chr10	108348838	108348838	C	T	exonic	Ccdc40
chr10	108363860	108363860	G	A	exonic	Ccdc40
chr10	108369454	108369454	G	C	exonic	Ccdc40
chr10	108371796	108371796	T	C	exonic	Ccdc40
chr10	108371836	108371836	C	A	exonic	Ccdc40
chr10	108371877	108371877	T	C	exonic	Ccdc40
chr10	108400871	108400874	TGGA	CGGC	exonic	Gaa
chr10	108401948	108401948	T	C	exonic	Gaa
chr10	108402015	108402015	A	G	exonic	Gaa
chr10	108410810	108410810	G	A	exonic	Gaa
chr10	108412607	108412607	C	G	exonic	Gaa
chr10	108423293	108423293	A	G	exonic	Eif4a3
chr10	109244477	109244477	C	T	exonic	Cep131
chr10	109630209	109630209	A	G	exonic	Ccdc137
chr10	109630239	109630239	T	C	exonic	Ccdc137
chr10	109632052	109632052	G	A	exonic	Ccdc137
chr10	109643004	109643004	G	C	exonic	Hgs
chr10	109658258	109658260	CGG	-	exonic	Mrpl12
chr10	109964426	109964426	T	A	exonic	Rfng
chr10	109966631	109966631	A	G	exonic	Rfng
chr10	109997813	109997813	A	G	exonic	Fasn
chr10	110146584	110146584	G	A	exonic	Slc16a3
chr10	110306796	110306796	C	T	exonic	Tex19.2
chr10	110424647	110424647	G	T	exonic	Hexdc
chr10	110736734	110736734	C	T	exonic	Tbcd
chr10	110777434	110777434	G	C	exonic	Tbcd
chr10	110807686	110807686	-	G	splicing	B3gntl1
chr11	1814663	1814663	G	A	exonic	MGC95208
chr11	1983007	1983007	T	C	exonic	Htr1f
chr11	1983150	1983150	C	G	exonic	Htr1f
chr11	1983215	1983215	G	T	exonic	Htr1f
chr11	1983348	1983348	G	C	exonic	Htr1f
chr11	4261695	4261695	G	A	exonic	Cadm2
chr11	13499810	13499810	C	T	exonic	Hspa8
chr11	14146849	14146849	C	-	splicing	Hspa13
chr11	14663830	14663830	A	C	exonic	Nrip1
chr11	17640719	17640719	G	A	exonic	Tmprss15
chr11	24175455	24175455	A	-	ncRNA_exonic	Mir155hg
chr11	24176802	24176802	T	C	ncRNA_exonic	Mir155hg
chr11	24176854	24176854	T	C	ncRNA_exonic	Mir155hg
chr11	24176881	24176881	A	G	ncRNA_exonic	Mir155hg
chr11	24177167	24177167	T	G	ncRNA_exonic	Mir155hg
chr11	24177206	24177206	T	-	ncRNA_exonic	Mir155hg
chr11	24177537	24177537	A	G	ncRNA_exonic	Mir155hg
chr11	24572294	24572294	A	G	exonic	App
chr11	28780622	28780622	C	T	exonic	Krtap15-1
chr11	28900315	28900315	C	T	exonic	Krtap16-5
chr11	29933239	29933239	T	C	exonic	Tiam1
chr11	29980466	29980466	T	C	exonic	Tiam1
chr11	30660295	30660295	T	A	exonic	Hunk
chr11	30660418	30660418	C	T	exonic	Hunk
chr11	30663243	30663243	G	A	exonic	Hunk
chr11	30914714	30914714	G	A	exonic	Mrap
chr11	30918624	30918624	T	C	exonic	Urb1
chr11	30920388	30920388	A	G	exonic	Urb1
chr11	30921681	30921681	G	C	exonic	Urb1
chr11	30941725	30941725	T	C	exonic	Urb1
chr11	30950645	30950645	C	G	exonic	Urb1
chr11	31607454	31607454	C	T	ncRNA_exonic	LOC102554317
chr11	31650348	31650348	G	A	exonic	Ifnar1
chr11	31782761	31782761	G	A	exonic	Gart
chr11	31788364	31788364	A	G	exonic	Gart
chr11	31795123	31795123	A	G	exonic	Gart
chr11	31813099	31813099	C	T	exonic	Son
chr11	31999497	31999497	A	C	exonic	Itsn1
chr11	32545577	32545577	G	A	exonic	Rcan1
chr11	33789621	33789621	A	G	exonic	Setd4
chr11	33909749	33909749	C	T	exonic	Cbr3
chr11	33970536	33970536	C	T	exonic	Dopey2
chr11	33980183	33980183	-	T	exonic	Dopey2
chr11	33980198	33980198	-	G	exonic;splicing	Dopey2;Dopey2
chr11	34085617	34085617	G	T	exonic	Morc3
chr11	34104558	34104558	C	T	exonic	Chaf1b
chr11	34132979	34132979	G	A	exonic	Cldn14
chr11	34693909	34693909	G	A	exonic	Ttc3
chr11	34722158	34722158	-	T	exonic	Ttc3
chr11	34722168	34722168	-	T	exonic	Ttc3
chr11	35584842	35584842	C	T	exonic	Kcnj15
chr11	35646965	35646965	C	T	exonic	Erg
chr11	36383597	36383597	C	G	ncRNA_exonic	Mir6324
chr11	36505430	36505430	A	G	exonic	Wrb
chr11	36513469	36513469	C	T	exonic	Lca5l
chr11	36513730	36513730	G	A	exonic	Lca5l
chr11	37004969	37004969	G	A	exonic	Dscam
chr11	37005207	37005207	G	T	exonic	Dscam
chr11	37892303	37892303	G	A	exonic	Mx1
chr11	37912819	37912820	TG	CC	exonic	Mx1
chr11	38057860	38057862	CCC	AAA	exonic	Mx2
chr11	38059023	38059025	AAG	CAT	exonic	Mx2
chr11	38445935	38445935	G	A	exonic	Zfp295
chr11	43687130	43687130	-	ACAATA	exonic	Olr1558
chr11	43835003	43835003	G	A	exonic	Olr1562,Olr1563
chr11	43835057	43835057	A	G	exonic	Olr1562,Olr1563
chr11	43835088	43835088	T	G	exonic	Olr1562,Olr1563
chr11	43835093	43835093	T	C	exonic	Olr1562,Olr1563
chr11	43835104	43835104	T	C	exonic	Olr1562,Olr1563
chr11	43835126	43835126	C	T	exonic	Olr1562,Olr1563
chr11	43835147	43835147	T	C	exonic	Olr1562,Olr1563
chr11	43835155	43835159	TTGAT	CTGAC	exonic	Olr1562,Olr1563
chr11	43835225	43835225	A	T	exonic	Olr1562,Olr1563
chr11	43835237	43835237	T	A	exonic	Olr1562,Olr1563
chr11	43835245	43835249	ACATT	GCATC	exonic	Olr1562,Olr1563
chr11	43835254	43835254	T	A	exonic	Olr1562,Olr1563
chr11	44254399	44254401	TTA	-	exonic	Dcbld2
chr11	44292821	44292821	-	G	exonic	Dcbld2
chr11	45006051	45006051	A	-	exonic	Col8a1
chr11	50950072	50950072	T	C	exonic	Alcam
chr11	50950569	50950569	G	C	exonic	Alcam
chr11	50956819	50956819	T	C	exonic	Alcam
chr11	50964362	50964362	G	A	exonic	Alcam
chr11	51076138	51076138	C	T	exonic	Cblb
chr11	51101889	51101889	A	G	exonic	Cblb
chr11	55015373	55015373	T	C	exonic	Morc1
chr11	55475315	55475315	T	G	exonic	Olr1451,Olr1453
chr11	55475449	55475449	G	A	exonic	Olr1451,Olr1453
chr11	55475458	55475458	C	G	exonic	Olr1451,Olr1453
chr11	55475488	55475488	G	A	exonic	Olr1451,Olr1453
chr11	55475614	55475614	T	C	exonic	Olr1451,Olr1453
chr11	55497949	55497949	C	A	exonic	Olr1455
chr11	61562612	61562612	C	T	exonic	Atp6v1a
chr11	61662395	61662395	-	A	exonic	Zdhhc23
chr11	64713219	64713219	A	G	exonic	Arhgap31
chr11	66246706	66246706	T	C	exonic	Stxbp5l
chr11	66421062	66421062	T	C	exonic	Stxbp5l
chr11	66426078	66426078	G	A	exonic	Stxbp5l
chr11	66461314	66461315	TC	-	splicing	Stxbp5l
chr11	66461346	66461346	T	G	exonic	Stxbp5l
chr11	66461367	66461368	AT	TATA	splicing	Stxbp5l
chr11	66563562	66563562	G	A	exonic	Stxbp5l
chr11	66595187	66595187	T	C	exonic	Polq
chr11	66595205	66595205	G	A	exonic	Polq
chr11	66605601	66605601	G	A	exonic	Polq
chr11	66605618	66605618	G	A	exonic	Polq
chr11	66605652	66605652	C	T	exonic	Polq
chr11	66608828	66608828	G	C	exonic	Polq
chr11	66619505	66619505	A	G	exonic	Polq
chr11	66619600	66619600	A	G	exonic	Polq
chr11	66620390	66620390	C	T	exonic	Polq
chr11	66620794	66620794	T	C	exonic	Polq
chr11	66620985	66620985	G	A	exonic	Polq
chr11	66621047	66621047	G	C	exonic	Polq
chr11	66678585	66678585	C	T	exonic	Polq
chr11	66779254	66779254	-	TC	exonic	Golgb1
chr11	66781035	66781035	C	T	exonic	Golgb1
chr11	66801424	66801424	C	T	exonic	Golgb1
chr11	67008852	67008852	G	A	exonic	Ildr1
chr11	67008896	67008896	-	GCG	exonic	Ildr1
chr11	67009224	67009224	G	A	exonic	Ildr1
chr11	67014577	67014578	TG	CA	exonic	Ildr1
chr11	67104312	67104312	C	T	exonic	Cd86
chr11	67107569	67107569	C	G	exonic	Cd86
chr11	67257690	67257690	A	G	exonic	Casr
chr11	67398097	67398097	G	A	exonic	Stfa2l1
chr11	67728971	67728971	G	A	exonic	Parp9
chr11	67749002	67749004	TGC	CGT	exonic	Parp9
chr11	67758229	67758229	C	T	exonic	Dtx3l
chr11	67758298	67758298	T	A	exonic	Dtx3l
chr11	67760442	67760442	-	CAT	exonic	Dtx3l
chr11	67762104	67762107	GTAG	ATAC	exonic	Dtx3l
chr11	67762455	67762455	T	-	exonic	Dtx3l
chr11	67762582	67762585	TGTC	CATT	exonic	Dtx3l
chr11	68638003	68638003	C	T	exonic	Sec22a
chr11	69098834	69098834	G	A	exonic	Mylk
chr11	69098999	69098999	G	A	exonic	Mylk
chr11	69099017	69099017	T	C	exonic	Mylk
chr11	69610982	69610982	T	C	exonic	Kalrn
chr11	69806709	69806709	G	A	exonic	Kalrn
chr11	69957155	69957155	T	C	exonic	Kalrn
chr11	69983718	69983718	C	T	exonic	Kalrn
chr11	70058682	70058682	C	T	exonic	Itgb5
chr11	70062391	70062391	G	A	exonic	Itgb5
chr11	70130729	70130729	T	-	splicing	Itgb5
chr11	71787527	71787527	G	T	exonic	Wdr53
chr11	71888180	71888180	C	T	exonic	Nrros
chr11	71888594	71888594	G	C	exonic	Nrros
chr11	71889015	71889015	C	T	exonic	Nrros
chr11	71889181	71889181	G	C	exonic	Nrros
chr11	73168477	73168477	C	T	exonic	Acap2
chr11	74051533	74051534	CC	TG	exonic	Lrrc15
chr11	74065350	74065350	C	T	exonic	Cpn2
chr11	74313386	74313387	AG	CA	exonic	Hes1
chr11	74314376	74314376	-	A	splicing	Hes1
chr11	74929297	74929297	G	A	exonic	Atp13a4
chr11	75048891	75048891	G	T	exonic	Atp13a5
chr11	77465075	77465075	G	T	exonic	Il1rap
chr11	77815408	77815408	G	T	exonic	Cldn1
chr11	78029221	78029221	-	T	exonic	P3h2
chr11	78250445	78250445	G	A	exonic	Tp63
chr11	79827920	79827920	T	-	ncRNA_exonic	Lppos
chr11	79828319	79828319	C	A	ncRNA_exonic	Lppos
chr11	79828546	79828546	C	G	ncRNA_exonic	Lppos
chr11	81432953	81432953	A	G	exonic	Kng1,Kng2
chr11	81433005	81433005	T	G	exonic	Kng1,Kng2
chr11	81433021	81433021	C	T	exonic	Kng1,Kng2
chr11	81434866	81434866	G	C	exonic	Kng1,Kng2
chr11	81444195	81444195	C	T	exonic	Kng1,Kng2
chr11	81444203	81444203	C	T	exonic	Kng1,Kng2
chr11	81444213	81444213	G	C	exonic	Kng1,Kng2
chr11	81444226	81444226	A	G	exonic	Kng1,Kng2
chr11	81444231	81444231	C	T	exonic	Kng1,Kng2
chr11	81444236	81444236	T	C	exonic	Kng1,Kng2
chr11	81444241	81444241	A	G	exonic	Kng1,Kng2
chr11	81444310	81444310	A	G	exonic	Kng1,Kng2
chr11	81444311	81444311	C	T	exonic	Kng1,Kng2
chr11	81621396	81621396	C	T	exonic	Hrg,LOC681544
chr11	81621443	81621443	C	T	exonic	Hrg,LOC681544
chr11	81621481	81621481	A	G	exonic	Hrg,LOC681544
chr11	81621488	81621488	A	C	exonic	Hrg,LOC681544
chr11	81621769	81621776	TCCATGGG	CCTGTGAA	exonic	Hrg
chr11	81621781	81621781	C	G	exonic	Hrg
chr11	81621913	81621913	C	A	exonic	Hrg,LOC681544
chr11	81622018	81622018	G	T	exonic	Hrg,LOC681544
chr11	81636994	81636994	G	T	exonic	Hrg,LOC681544
chr11	81637652	81637654	AAC	TAT	exonic	Hrg,LOC681544
chr11	81637666	81637668	TCA	ACC	exonic	Hrg,LOC681544
chr11	81637726	81637726	C	T	exonic	Hrg,LOC681544
chr11	81711644	81711644	C	A	exonic	Ahsg
chr11	82690517	82690517	G	A	exonic	Liph
chr11	82690586	82690586	G	A	exonic	Liph
chr11	82696404	82696404	G	A	exonic	Liph
chr11	82698871	82698871	A	G	exonic	Liph
chr11	82740477	82740477	A	G	exonic	Tmem41a
chr11	82740577	82740577	G	A	exonic	Tmem41a
chr11	82747809	82747809	G	A	exonic	Map3k13
chr11	82748977	82748977	G	T	exonic	Map3k13
chr11	82749121	82749121	G	A	exonic	Map3k13
chr11	82753367	82753367	G	A	exonic	Map3k13
chr11	82961897	82961897	G	A	exonic	Ehhadh
chr11	82973056	82973056	A	-	exonic	Ehhadh
chr11	84399521	84399521	C	A	exonic	Abcc5
chr11	84399525	84399525	-	G	exonic	Abcc5
chr11	84399537	84399537	-	A	exonic	Abcc5
chr11	84533885	84533885	-	G	exonic	Parl
chr11	84533902	84533902	C	-	exonic	Parl
chr11	84533908	84533908	A	-	splicing	Parl
chr11	84533925	84533925	C	-	splicing	Parl
chr11	84615926	84615926	-	T	exonic	Klhl24
chr11	85015064	85015064	T	C	exonic	Olr1567
chr11	85015130	85015130	G	C	exonic	Olr1567
chr11	85015201	85015201	A	G	exonic	Olr1567
chr11	85015281	85015281	C	T	exonic	Olr1567
chr11	85015310	85015310	G	A	exonic	Olr1567
chr11	85015452	85015452	T	A	exonic	Olr1567
chr11	85189818	85189822	CGAAG	-	exonic	Olr1566
chr11	85266432	85266432	T	A	exonic	Olr1567
chr11	85313360	85313362	GGC	AGT	exonic	Olr1569
chr11	85313408	85313408	C	T	exonic	Olr1569
chr11	85313861	85313861	G	A	exonic	Olr1569
chr11	85399475	85399475	C	T	exonic	Olr1570
chr11	86357124	86357124	C	T	exonic	Cldn5
chr11	86731368	86731368	G	A	exonic	Comt
chr11	86888217	86888217	G	A	exonic	Trmt2a
chr11	87070740	87070740	G	A	exonic	Prodh
chr11	87075395	87075395	C	T	exonic	Prodh
chr11	87722514	87722514	T	C	exonic	Scarf2
chr11	87940010	87940010	G	A	exonic	Pi4ka
chr11	89520773	89520773	C	A	exonic	Mcm4
chr11	89570204	89570204	A	G	exonic	Ube2v2
chr12	987062	987070	TTTGGGTAA	AAAC	splicing	Kl
chr12	2050013	2050013	C	T	exonic	Zfp358
chr12	2152114	2152114	T	C	exonic	Camsap3
chr12	2342690	2342690	T	G	exonic	Cd209a
chr12	2342715	2342715	G	A	exonic	Cd209a
chr12	2559936	2559936	G	A	exonic	Lrrc8e
chr12	4004097	4004101	CTTGA	GTAGG	exonic	Vom2r59
chr12	4032016	4032016	T	C	exonic	Vom2r59
chr12	4032356	4032356	C	T	exonic	Vom2r59
chr12	4032587	4032587	G	A	exonic	Vom2r59
chr12	4032593	4032593	C	G	exonic	Vom2r59
chr12	4366187	4366188	CA	AG	exonic	Vom2r60
chr12	4435963	4435963	C	T	exonic	Vom2r60
chr12	5490671	5490671	T	C	exonic	Zfp958
chr12	5665843	5665844	TC	-	exonic	Fry
chr12	5685184	5685184	A	G	exonic	Fry
chr12	5975869	5975869	C	-	ncRNA_exonic	Lnc001
chr12	5976698	5976698	T	C	ncRNA_exonic	Lnc001
chr12	5977288	5977289	CC	-	ncRNA_exonic	Lnc001
chr12	5978680	5978680	-	GCGATC	ncRNA_exonic	Lnc001
chr12	5979913	5979913	-	CT	ncRNA_exonic	Lnc001
chr12	5980410	5980413	CTCC	TTTCT	ncRNA_exonic	Lnc001
chr12	6016917	6016917	A	G	exonic	Rxfp2
chr12	6672533	6672533	C	T	exonic	Tex26
chr12	6686609	6686609	G	A	exonic	Tex26
chr12	8101768	8101768	C	T	exonic	Slc7a1
chr12	8102183	8102183	C	T	exonic	Slc7a1
chr12	8102192	8102192	T	C	exonic	Slc7a1
chr12	8104381	8104381	C	T	exonic	Slc7a1
chr12	8133388	8133388	C	T	exonic	Mtus2
chr12	9398396	9398396	C	A	exonic	Flt3
chr12	9415019	9415024	TTTGCG	-	exonic	Flt3
chr12	9415150	9415150	C	-	splicing	Flt3
chr12	9606833	9606833	A	G	exonic	Gsx1
chr12	9606956	9606956	G	A	exonic	Gsx1
chr12	9859542	9859542	G	-	exonic;splicing	Gtf3a;Gtf3a
chr12	9859549	9859549	C	-	splicing	Gtf3a
chr12	10513085	10513086	TG	CT	exonic	Cdk8
chr12	10513104	10513104	A	-	splicing	Cdk8
chr12	10581016	10581016	-	T	exonic	Rnf6
chr12	10772231	10772231	C	T	exonic	Cyp3a2
chr12	10772236	10772236	A	C	exonic	Cyp3a2
chr12	10775042	10775042	G	A	exonic	Cyp3a2
chr12	10776917	10776917	G	A	exonic	Cyp3a2
chr12	10776965	10776965	A	G	exonic	Cyp3a2
chr12	10778835	10778835	A	G	exonic	Cyp3a2
chr12	10778880	10778880	T	C	exonic	Cyp3a2
chr12	10781278	10781278	G	A	exonic	Cyp3a2
chr12	11226684	11226684	C	T	exonic	Ptcd1
chr12	11516897	11516897	C	T	exonic	Smurf1
chr12	11666214	11666214	A	G	exonic	Cyp3a2
chr12	11666624	11666624	T	-	splicing	Cyp3a2
chr12	11666788	11666788	-	T	exonic	Cyp3a2
chr12	11838190	11838190	G	A	exonic	Tmem130
chr12	12330750	12330750	T	-	splicing	Bri3
chr12	12387667	12387667	C	T	exonic	Tecpr1
chr12	12422357	12422357	G	T	exonic	Lmtk2
chr12	12722197	12722200	ATCC	GTCT	exonic	Pms2
chr12	13157546	13157546	G	T	exonic	Daglb
chr12	13210611	13210611	G	A	exonic	Kdelr2
chr12	13362430	13362430	C	T	exonic	Zfp316
chr12	13439883	13439883	C	A	exonic	Rbak
chr12	13440669	13440669	G	A	exonic	Rbak
chr12	13629672	13629672	C	-	splicing	Rnf216
chr12	13656655	13656659	CCTGA	-	exonic	Fscn1
chr12	13660048	13660048	A	-	splicing	Fscn1
chr12	13660064	13660064	C	-	splicing	Fscn1
chr12	13660099	13660100	GT	C	splicing	Fscn1
chr12	13660141	13660141	G	A	exonic	Fscn1
chr12	13660173	13660173	C	-	splicing	Fscn1
chr12	13660196	13660196	C	-	splicing	Fscn1
chr12	13847762	13847762	A	G	exonic	Tnrc18
chr12	13848785	13848785	G	A	exonic	Tnrc18
chr12	13863080	13863080	G	A	exonic	Tnrc18
chr12	13897071	13897071	T	C	exonic	Tnrc18
chr12	13973761	13973761	T	C	exonic	Wipi2
chr12	13973788	13973788	G	A	exonic	Wipi2
chr12	14168932	14168932	C	T	exonic	Ap5z1
chr12	15977183	15977183	-	C	exonic	Amz1
chr12	16301328	16301328	G	C	exonic	Eif3b
chr12	16417922	16417922	T	C	exonic	Mad1l1
chr12	16422990	16422990	A	G	exonic	Mad1l1
chr12	16751118	16751118	C	T	exonic	Elfn1
chr12	16751757	16751757	G	A	exonic	Elfn1
chr12	17220180	17220180	-	ATC	exonic	LOC498152
chr12	17231953	17231953	A	G	exonic	LOC498152
chr12	17232082	17232084	TGG	CGC	exonic	LOC498152
chr12	17232200	17232200	T	C	exonic	LOC498152
chr12	17486023	17486023	-	CGC	exonic	Get4
chr12	17712340	17712340	G	A	exonic	Prkar1b
chr12	18232435	18232435	A	C	exonic	MGC112692
chr12	18281735	18281736	AC	-	exonic	MGC112692
chr12	18292135	18292135	A	C	exonic	LOC288521
chr12	18528584	18528586	CCT	-	splicing	Akap17a
chr12	18537908	18537908	C	T	exonic	Il3ra
chr12	18692742	18692742	C	T	exonic	Cyp3a62
chr12	19303447	19303452	CGGCTG	-	exonic	Cops6
chr12	19303451	19303451	T	G	exonic	Cops6
chr12	19307170	19307171	AT	GC	exonic	Mcm7
chr12	19336039	19336042	AGGG	GGGA	exonic	Mblac1
chr12	19628330	19628330	G	T	exonic	Stag3
chr12	19930832	19930832	G	C	exonic	Vom2r61
chr12	19931200	19931204	ACTGC	CTTGT	exonic	Vom2r61
chr12	19964503	19964506	GCTT	ACTG	exonic	Vom2r61
chr12	19965235	19965235	A	G	exonic	Vom2r61
chr12	20474193	20474193	A	C	exonic	Vom2r62
chr12	20474301	20474301	C	A	exonic	Vom2r62
chr12	20474348	20474348	G	T	exonic	Vom2r62
chr12	20474363	20474363	G	A	exonic	Vom2r62
chr12	20944555	20944555	G	A	exonic	Vom2r63,Vom2r64
chr12	20944679	20944679	T	A	exonic	Vom2r63,Vom2r64
chr12	20944708	20944708	A	T	exonic	Vom2r63,Vom2r64
chr12	20944717	20944717	G	T	exonic	Vom2r63,Vom2r64
chr12	20944760	20944760	-	A	exonic	Vom2r63,Vom2r64
chr12	20956201	20956201	G	A	exonic	Vom2r63,Vom2r64
chr12	20967000	20967000	T	A	exonic	Vom2r64
chr12	20967388	20967392	GGTCC	AGTCG	exonic	Vom2r64
chr12	20968305	20968305	T	C	exonic	Vom2r64
chr12	21016513	21016513	T	C	exonic	Vom2r63
chr12	21016520	21016520	C	T	exonic	Vom2r63
chr12	21016735	21016738	CGGT	TGGC	exonic	Vom2r63
chr12	21016799	21016799	T	C	exonic	Vom2r63
chr12	21017173	21017173	G	T	exonic	Vom2r63
chr12	21017202	21017202	G	T	exonic	Vom2r63
chr12	21061616	21061616	G	T	exonic	Vom2r63
chr12	21061625	21061625	T	C	exonic	Vom2r63
chr12	21061644	21061644	A	T	exonic	Vom2r63
chr12	21061691	21061691	G	A	exonic	Vom2r63
chr12	21244791	21244793	TGG	-	exonic	Vom2r62
chr12	21244893	21244893	T	C	splicing	Vom2r62
chr12	21359043	21359043	C	A	exonic	LOC685157
chr12	21361522	21361522	C	G	exonic	LOC685157
chr12	21361571	21361571	T	G	exonic	LOC685157
chr12	21361596	21361596	G	A	exonic	LOC685157
chr12	21361687	21361687	C	T	exonic	LOC685157
chr12	21362106	21362108	CCA	GCG	exonic	LOC685157
chr12	22005807	22005807	C	T	exonic	LOC100362783
chr12	22124314	22124314	G	-	exonic	Irs3
chr12	22450772	22450772	C	A	exonic	Slc12a9
chr12	22678278	22678280	TTC	GTT	exonic	Vgf
chr12	22723169	22723169	G	-	exonic	Plod3
chr12	22726689	22726689	C	T	exonic	Plod3
chr12	22729843	22729843	G	A	exonic	Znhit1
chr12	22784292	22784292	G	A	ncRNA_exonic	LOC100910802
chr12	22799310	22799317	CCGTAGAA	-	ncRNA_exonic	LOC100910802
chr12	22870215	22870215	T	C	exonic	Col26a1
chr12	23658260	23658260	C	T	exonic	Upk3bl1
chr12	23658313	23658313	G	A	exonic	Upk3bl1
chr12	23658388	23658388	G	A	exonic	Upk3bl1
chr12	23658626	23658626	G	T	exonic	Upk3bl1
chr12	23742036	23742036	C	T	exonic	Zp3
chr12	23861776	23861776	C	T	exonic	Srrm3
chr12	23890456	23890456	C	G	exonic	Srrm3
chr12	23968549	23968549	C	A	exonic	Styxl1
chr12	24098234	24098234	C	A	exonic	Rhbdd2
chr12	24335868	24335868	C	T	exonic	Pom121
chr12	24336313	24336313	C	A	exonic	Pom121
chr12	24346865	24346865	G	C	exonic	Nsun5
chr12	24507134	24507136	CAA	-	exonic	Baz1b
chr12	24595060	24595060	A	C	exonic	Mlxipl
chr12	24595200	24595200	C	T	exonic	Mlxipl
chr12	24595260	24595260	C	T	exonic	Mlxipl
chr12	24761971	24761971	G	A	exonic	Cldn4
chr12	25119383	25119387	GTGCC	ATGCT	exonic	Lat2
chr12	25165560	25165560	C	T	exonic	Ervfrd-1
chr12	25191154	25191154	C	T	exonic	Clip2
chr12	29242608	29242608	C	T	exonic	Galnt17
chr12	29266667	29266667	T	C	exonic	Galnt17
chr12	29266685	29266685	A	G	exonic	Galnt17
chr12	30311465	30311465	A	T	exonic	Zbed5
chr12	30501748	30501748	C	T	exonic	Cct6a
chr12	30501763	30501763	G	C	exonic	Cct6a
chr12	30501787	30501787	C	T	exonic	Cct6a
chr12	31624687	31624687	G	A	exonic	Piwil1
chr12	31759478	31759478	-	G	exonic	Fzd10
chr12	31759497	31759498	AG	-	splicing	Fzd10
chr12	31759526	31759526	C	-	splicing	Fzd10
chr12	31759541	31759541	A	-	exonic;splicing	Fzd10;Fzd10
chr12	31759546	31759546	-	A	exonic;splicing	Fzd10;Fzd10
chr12	31760127	31760127	G	A	exonic	Fzd10
chr12	32103335	32103335	T	C	exonic	Tmem132d
chr12	32103734	32103734	A	G	exonic	Tmem132d
chr12	32103792	32103792	C	T	exonic	Tmem132d
chr12	32595170	32595170	C	A	exonic	Tmem132d
chr12	32601219	32601223	CGTGC	AGTGT	exonic	Tmem132d
chr12	32607153	32607153	G	A	exonic	Tmem132d
chr12	32765053	32765053	C	T	exonic	Slc15a4
chr12	32769067	32769067	G	A	exonic	Slc15a4
chr12	35970885	35970885	A	T	exonic	Tmem132b
chr12	37024114	37024114	-	C	exonic	Ncor2
chr12	37370041	37370041	G	A	exonic	Atp6v0a2
chr12	37377190	37377190	T	C	exonic	Atp6v0a2
chr12	37416614	37416614	-	GTG	exonic	Tctn2
chr12	37420670	37420670	G	A	exonic	Tctn2
chr12	37462894	37462894	G	T	exonic	Ddx55
chr12	37490938	37490938	T	C	exonic	Rilpl1
chr12	37604045	37604045	G	A	exonic	Sbno1
chr12	37641706	37641706	G	A	exonic	Sbno1
chr12	37641745	37641745	T	C	exonic	Sbno1
chr12	37710809	37710809	T	G	exonic	Mphosph9
chr12	37710911	37710911	T	C	exonic	Mphosph9
chr12	37895331	37895331	C	T	exonic	Pitpnm2
chr12	37897033	37897033	C	T	exonic	Pitpnm2
chr12	37900998	37900998	C	T	exonic	Pitpnm2
chr12	38021591	38021591	G	A	exonic	Vps37b
chr12	38241819	38241819	A	G	exonic	Kntc1
chr12	38244173	38244173	G	A	exonic	Kntc1
chr12	38244241	38244241	T	C	exonic	Kntc1
chr12	38291515	38291515	T	C	exonic	Rsrc2
chr12	38324564	38324566	CCT	-	exonic	Zcchc8
chr12	38378971	38378971	C	T	exonic	Clip1
chr12	38467048	38467048	T	C	exonic	Vps33a
chr12	38467078	38467083	CCCTCA	-	exonic	Vps33a
chr12	38467090	38467090	G	A	exonic	Vps33a
chr12	38835957	38835957	C	T	exonic	Hpd
chr12	38914550	38914550	A	G	exonic	Tmem120b
chr12	38916123	38916123	C	T	exonic	Tmem120b
chr12	38916187	38916187	G	A	exonic	Tmem120b
chr12	38982354	38982354	T	A	exonic	Orai1
chr12	38995459	38995459	-	G	exonic;splicing	Orai1;Orai1
chr12	39075030	39075030	C	-	splicing	Kdm2b
chr12	39075042	39075042	-	T	exonic	Kdm2b
chr12	39229217	39229217	A	G	exonic	Anapc5
chr12	39274617	39274617	-	G	exonic	Camkk2
chr12	39293252	39293252	A	G	exonic	Camkk2
chr12	39309736	39309736	A	G	exonic	P2rx4
chr12	39316603	39316603	C	T	exonic	P2rx4
chr12	39374323	39374323	G	A	exonic	P2rx7
chr12	39594808	39594808	T	C	exonic	Atp2a2
chr12	39617175	39617175	T	C	exonic	Anapc7
chr12	39618928	39618928	T	G	exonic	Anapc7
chr12	39622491	39622491	A	G	exonic	Anapc7
chr12	39685906	39685906	G	A	splicing	Fam216a
chr12	39739815	39739815	C	T	exonic	Pptc7
chr12	39791072	39791072	T	C	exonic	Tctn1
chr12	39920900	39920900	C	A	exonic	Ccdc63
chr12	39920930	39920930	G	-	splicing	Ccdc63
chr12	39920997	39920997	G	-	splicing	Ccdc63
chr12	39921022	39921022	C	-	splicing	Ccdc63
chr12	39921047	39921047	C	-	exonic	Ccdc63
chr12	39921057	39921057	C	-	splicing	Ccdc63
chr12	39952065	39952065	-	A	exonic	Myl2
chr12	39954938	39954938	-	C	exonic	Myl2
chr12	40383623	40383623	T	G	exonic	Brap
chr12	40383636	40383641	TGGGTT	GTGGGTTG	exonic	Brap
chr12	40383656	40383656	G	-	splicing	Brap
chr12	40446697	40446697	T	C	exonic	Acad10
chr12	40497129	40497129	G	A	exonic	Aldh2
chr12	40625287	40625287	G	A	exonic	Erp29
chr12	41157505	41157505	A	G	exonic	Oas1i
chr12	41202613	41202613	A	G	exonic	Oas1a
chr12	41208902	41208902	A	G	exonic	Oas1a
chr12	41220235	41220235	C	T	exonic	Oas1h
chr12	41237016	41237016	C	T	exonic	Oas1f
chr12	41256544	41256544	C	T	exonic	Oas1b
chr12	41257997	41257997	T	C	exonic	Oas1b
chr12	41299151	41299151	T	G	exonic	Oas1k
chr12	41302554	41302554	G	T	exonic	Oas1k
chr12	41302562	41302562	T	C	exonic	Oas1k
chr12	41305917	41305917	G	T	exonic	Oas1k
chr12	41305953	41305960	TGGCCTGC	CGGGCTGT	exonic	Oas1k
chr12	41305965	41305967	GGG	TGC	exonic	Oas1k
chr12	41305974	41305974	A	C	exonic	Oas1k
chr12	41307168	41307168	T	C	exonic	Oas1k
chr12	41307175	41307176	GA	AG	exonic	Oas1k
chr12	41328474	41328474	A	C	exonic	Oas3
chr12	41328500	41328500	T	-	exonic	Oas3
chr12	41328505	41328505	-	A	exonic	Oas3
chr12	41328826	41328826	C	-	splicing	Oas3
chr12	41341597	41341597	A	G	exonic	Oas2
chr12	41349496	41349496	A	G	exonic	Oas2
chr12	41355120	41355120	C	T	exonic	Oas2
chr12	41361519	41361519	-	T	exonic	Oas2
chr12	41543730	41543730	-	C	exonic	Tpcn1
chr12	41544406	41544409	CCGT	ACGTC	exonic	Tpcn1
chr12	41544423	41544423	-	CC	exonic	Tpcn1
chr12	41544474	41544474	G	T	exonic	Tpcn1
chr12	41550492	41550492	G	A	exonic	Tpcn1
chr12	41567790	41567790	G	A	exonic	Slc8b1
chr12	41576872	41576872	G	A	exonic	Slc8b1
chr12	41600054	41600054	G	A	exonic	Plbd2
chr12	41616083	41616083	G	A	exonic	Plbd2
chr12	41617003	41617003	G	A	exonic	Plbd2
chr12	41617780	41617780	G	A	exonic	Plbd2
chr12	42349293	42349293	G	A	exonic	Oas1i
chr12	42352385	42352385	G	A	exonic	Oas1i
chr12	42481446	42481446	T	G	exonic	Tbx3
chr12	43949351	43949351	T	C	exonic	Rnft2
chr12	43954761	43954761	A	-	exonic	Rnft2
chr12	44029184	44029184	T	GGGCAC	splicing	Hrk
chr12	44223693	44223693	A	G	exonic	Nos1
chr12	44278964	44278964	G	C	exonic	Fbxo21
chr12	44943743	44943743	C	T	exonic	Wsb2
chr12	44980185	44980185	C	T	exonic	Vsig10
chr12	44980305	44980305	T	C	exonic	Vsig10
chr12	45086699	45086699	G	A	exonic	Taok3
chr12	46388327	46388327	G	A	exonic	Cit
chr12	46735091	46735091	G	C	exonic	Gcn1l1
chr12	47446935	47446938	CGTA	GGTG	exonic	Oasl
chr12	47572451	47572451	C	T	exonic	Ankrd13a
chr12	47627073	47627073	C	T	exonic	Git2
chr12	47650189	47650189	C	T	exonic	Tchp
chr12	47712581	47712581	A	G	exonic	Trpv4
chr12	47918319	47918319	G	A	exonic	Mvk
chr12	47919331	47919337	AGCATGT	-	exonic	Mvk
chr12	47919368	47919368	T	C	exonic	Mvk
chr12	47953384	47953384	-	T	exonic;splicing	Ube3b;Ube3b
chr12	47953405	47953405	-	A	exonic;splicing	Ube3b;Ube3b
chr12	47953448	47953448	-	T	exonic	Ube3b
chr12	47953454	47953454	G	T	exonic	Ube3b
chr12	48164926	48164926	G	T	exonic	Acacb
chr12	48188049	48188049	G	A	exonic	Acacb
chr12	48191679	48191679	G	A	exonic	Acacb
chr12	48195966	48195966	C	G	exonic	Acacb
chr12	48249590	48249590	C	T	exonic	Ung
chr12	48333706	48333706	T	C	exonic	Svop
chr12	48333751	48333751	T	C	exonic	Svop
chr12	48333808	48333808	T	C	exonic	Svop
chr12	48334696	48334696	T	C	exonic	Svop
chr12	48363597	48363597	G	A	exonic	Dao
chr12	48578116	48578116	T	C	exonic	Selplg
chr12	48578599	48578599	C	T	exonic	Selplg
chr12	48622727	48622727	A	G	exonic	Iscu
chr12	48791332	48791332	C	T	exonic	Cmklr1
chr12	48792073	48792073	C	T	exonic	Cmklr1
chr12	48817657	48817657	C	T	exonic	Wscd2
chr12	48857336	48857336	A	T	exonic	Wscd2
chr12	48857447	48857447	A	G	exonic	Wscd2
chr12	48857461	48857461	A	C	exonic	Wscd2
chr12	49364822	49364822	G	A	exonic	Sgsm1
chr12	49371363	49371363	A	C	exonic	Sgsm1
chr12	49373897	49373897	A	C	exonic	Sgsm1
chr12	49588404	49588404	A	G	exonic	Crybb2
chr12	49626896	49626896	-	G	exonic	Grk3
chr12	49626905	49626905	C	-	splicing	Grk3
chr12	49626917	49626917	-	G	exonic	Grk3
chr12	49626972	49626972	-	T	exonic	Grk3
chr12	49687043	49687043	C	-	splicing	Grk3
chr12	49687054	49687054	T	-	splicing	Grk3
chr12	49741126	49741126	T	C	exonic	Grk3
chr12	50273093	50273093	C	T	exonic	Asphd2
chr12	50321218	50321218	G	C	exonic	Srrd
chr12	50326157	50326157	T	C	exonic	Tfip11
chr12	50326459	50326459	C	T	exonic	Tfip11
chr12	50348887	50348887	G	-	exonic	Tpst2
chr12	50391063	50391063	C	T	exonic	Crybb1
chr12	50411067	50411067	C	T	exonic	Cryba4
chr12	50454080	50454080	T	C	ncRNA_exonic	Miat
chr12	50455084	50455084	C	T	ncRNA_exonic	Miat
chr12	50456620	50456620	T	G	ncRNA_exonic	Miat
chr12	50457263	50457263	T	-	ncRNA_exonic	Miat
chr12	50457476	50457476	A	G	ncRNA_exonic	Miat
chr12	50457877	50457877	A	G	ncRNA_exonic	Miat
chr12	50458258	50458258	A	G	ncRNA_exonic	Miat
chr12	50460090	50460090	G	T	ncRNA_exonic	Miat
chr12	50460710	50460710	T	C	ncRNA_exonic	Miat
chr12	50461300	50461301	GT	-	ncRNA_exonic	Miat
chr12	51248632	51248632	T	C	exonic	Mn1
chr12	51248677	51248677	C	T	exonic	Mn1
chr12	51853608	51853608	A	G	exonic	Chek2
chr12	51927855	51927855	C	A	exonic	Ulk1
chr12	51931385	51931385	C	T	exonic	Ulk1
chr12	51932015	51932015	C	T	exonic	Ulk1
chr12	51961584	51961584	A	G	exonic	Ep400
chr12	52075813	52075813	C	T	exonic	Noc4l
chr12	52387418	52387420	AGC	-	splicing	Lrcol1
chr12	52447615	52447615	T	G	exonic	Pole
chr12	52584716	52584716	T	-	exonic	Chfr
chr13	6930660	6930662	GCT	-	exonic	Cntnap5c
chr13	7358671	7358672	GC	TA	exonic	Cntnap5c
chr13	21881475	21881475	C	A	exonic	Cntnap5b
chr13	22122134	22122134	A	G	exonic	Cntnap5b
chr13	22559531	22559531	G	T	exonic	Cntnap5b
chr13	24869666	24869666	T	G	exonic	Cdh20
chr13	25542166	25542166	A	G	exonic	Pign
chr13	25743890	25743890	G	-	splicing	RGD1307235
chr13	25805115	25805115	A	G	exonic	Tnfrsf11a
chr13	25967718	25967718	C	T	exonic	Zcchc2
chr13	26009147	26009147	G	A	exonic	Zcchc2
chr13	26172470	26172470	-	C	exonic	Phlpp1
chr13	26172515	26172515	-	C	exonic	Phlpp1
chr13	26172521	26172521	-	CG	exonic	Phlpp1
chr13	26325488	26325488	G	A	exonic	Phlpp1
chr13	26377918	26377918	A	T	exonic	Phlpp1
chr13	26388073	26388073	G	A	exonic	Phlpp1
chr13	26392705	26392705	G	A	exonic	Phlpp1
chr13	27187506	27187506	G	T	exonic	Serpinb3
chr13	27353830	27353830	G	C	exonic	Serpinb7
chr13	27353884	27353885	CC	AT	exonic	Serpinb7
chr13	27353934	27353934	G	A	exonic	Serpinb7
chr13	27909736	27909736	C	T	exonic	Serpinb8
chr13	27910761	27910761	T	C	exonic	Serpinb8
chr13	27910807	27910807	C	T	exonic	Serpinb8
chr13	34831040	34831040	C	T	exonic	Gli2
chr13	34831410	34831410	C	T	exonic	Gli2
chr13	35438898	35438898	C	T	exonic	Inhbb
chr13	35930844	35930844	C	T	exonic	Tmem177
chr13	36039493	36039493	T	-	splicing	Sctr
chr13	36074856	36074861	TCTGGT	CCAAC	splicing	Sctr
chr13	36095487	36095487	G	A	exonic	Tmem37
chr13	36271395	36271395	C	T	exonic	Steap3
chr13	36271572	36271572	A	G	exonic	Steap3
chr13	39572665	39572665	C	T	exonic	Dpp10
chr13	39572730	39572730	G	A	exonic	Dpp10
chr13	41713174	41713174	C	-	splicing	Actr3
chr13	41713193	41713193	C	-	splicing	Actr3
chr13	41713207	41713207	G	-	splicing	Actr3
chr13	41900375	41900375	T	-	exonic	Slc35f5
chr13	44476907	44476907	A	T	exonic	Ccnt2
chr13	47294424	47294424	T	C	exonic	Zp3r
chr13	47346805	47346812	CGTAGTAT	TGAAG	exonic	C4bpa
chr13	47346815	47346815	A	T	exonic	C4bpa
chr13	47346836	47346836	G	A	exonic	C4bpa
chr13	47350635	47350638	TCCG	CCCA	exonic	C4bpa
chr13	47586354	47586354	T	C	exonic	Pigr
chr13	47586421	47586421	G	A	exonic	Pigr
chr13	47589318	47589318	-	T	exonic	Pigr
chr13	47589328	47589328	A	-	splicing	Pigr
chr13	47589334	47589334	-	A	exonic	Pigr
chr13	47589355	47589355	A	C	exonic	Pigr
chr13	47589566	47589566	-	T	exonic	Pigr
chr13	47589574	47589574	-	G	exonic	Pigr
chr13	47589602	47589602	A	GT	splicing	Pigr
chr13	47610418	47610418	G	A	exonic	Fcmr
chr13	47611199	47611199	A	T	exonic	Fcmr
chr13	47614279	47614279	G	A	exonic	Fcmr
chr13	47618876	47618876	C	T	exonic	Il24
chr13	47646837	47646837	C	A	exonic	Il20
chr13	47788025	47788025	A	G	exonic	Mapkapk2
chr13	48022200	48022200	C	A	exonic	Rassf5
chr13	48438506	48438506	G	T	exonic	Ctse
chr13	48439117	48439117	A	G	exonic	Ctse
chr13	48444501	48444501	T	C	exonic	Ctse
chr13	48444575	48444575	C	T	exonic	Ctse
chr13	48444800	48444800	A	G	exonic	Ctse
chr13	48444911	48444911	T	C	exonic	Ctse
chr13	48446428	48446428	C	G	exonic	Ctse
chr13	48466189	48466189	T	G	exonic	Rab7b
chr13	48576337	48576337	C	-	exonic	Pm20d1
chr13	48576342	48576342	-	A	exonic	Pm20d1
chr13	48700255	48700255	G	A	exonic	Nucks1
chr13	49081092	49081092	C	T	exonic	Klhdc8a
chr13	49092419	49092419	C	T	exonic	Nuak2
chr13	49108063	49108063	T	C	exonic	Nuak2
chr13	49137125	49137125	T	G	exonic	Tmcc2
chr13	49159503	49159503	C	G	exonic	Tmcc2
chr13	49225112	49225112	A	G	exonic	Dstyk
chr13	49294074	49294074	C	T	exonic	Cntn2
chr13	49297640	49297640	G	A	exonic	Cntn2
chr13	49298852	49298852	A	G	exonic	Cntn2
chr13	49299226	49299226	A	G	exonic	Cntn2
chr13	49299296	49299296	A	G	exonic	Cntn2
chr13	49299974	49299974	A	G	exonic	Cntn2
chr13	49358926	49358926	T	C	exonic	Nfasc
chr13	49370778	49370778	C	T	exonic	Nfasc
chr13	49380578	49380578	T	C	exonic	Nfasc
chr13	49381077	49381077	A	G	exonic	Nfasc
chr13	49391301	49391301	T	C	exonic	Nfasc
chr13	49888215	49888215	G	A	exonic	Pik3c2b
chr13	49906248	49906248	C	G	exonic	Pik3c2b
chr13	50170326	50170326	G	A	exonic	Lax1
chr13	50173939	50173939	C	T	exonic	Lax1
chr13	50174134	50174134	G	A	exonic	Lax1
chr13	50174294	50174294	C	T	exonic	Lax1
chr13	50234745	50234745	C	T	exonic	Zc3h11a
chr13	51024364	51024364	T	C	exonic	Chi3l1
chr13	51043716	51043716	G	T	exonic	Adora1
chr13	51223047	51223047	T	A	exonic	LOC289035
chr13	51248572	51248572	C	A	exonic	Adipor1
chr13	51422976	51422981	AGGACA	-	exonic	Kdm5b
chr13	51936175	51936175	C	A	exonic	Ptprv
chr13	52185823	52185823	A	T	exonic	Lmod1
chr13	52194409	52194409	C	T	exonic	Shisa4
chr13	52213610	52213610	C	T	exonic	Ipo9
chr13	52889830	52889830	C	T	exonic	Cacna1s
chr13	52914297	52914297	G	A	exonic	Cacna1s
chr13	52921610	52921610	T	C	exonic	Cacna1s
chr13	52934493	52934493	C	T	exonic	Cacna1s
chr13	52998853	52998853	A	T	exonic	Kif21b
chr13	53011359	53011359	G	A	exonic	Kif21b
chr13	53035405	53035405	G	A	exonic	LOC498236
chr13	53094135	53094135	A	G	exonic	RGD1311892
chr13	53094600	53094600	G	A	exonic	RGD1311892
chr13	53099972	53099972	A	G	exonic	RGD1311892
chr13	53158822	53158822	G	A	exonic	Camsap2
chr13	53159435	53159435	G	C	exonic	Camsap2
chr13	53309153	53309153	G	A	exonic	Ddx59
chr13	53531578	53531578	T	G	exonic	Zfp281
chr13	53531648	53531648	C	-	exonic	Zfp281
chr13	53531855	53531855	A	C	exonic	Zfp281
chr13	55066098	55066101	TAGA	CAGT	exonic	Ptprc
chr13	55118222	55118222	C	G	exonic	Ptprc
chr13	55498820	55498820	G	A	exonic	Nek7
chr13	56580633	56580633	C	T	exonic	Aspm
chr13	56901804	56901804	T	C	exonic	RGD1564614
chr13	56904913	56904915	GAG	TAC	exonic	RGD1564614
chr13	56904966	56904966	G	A	exonic	RGD1564614
chr13	56908398	56908398	C	T	exonic	RGD1564614
chr13	56908410	56908410	C	T	exonic	RGD1564614
chr13	56908453	56908454	TA	AT	exonic	RGD1564614
chr13	57008518	57008521	GTGG	ATGA	exonic	Cfh
chr13	57030064	57030064	A	G	exonic	Cfh
chr13	57030106	57030106	T	C	exonic	Cfh
chr13	61066900	61066900	G	A	exonic	Rgs1
chr13	67350506	67350506	C	T	ncRNA_exonic	LOC100911717
chr13	67813781	67813781	C	A	exonic	Hmcn1
chr13	67818970	67818970	T	C	exonic	Hmcn1
chr13	67926300	67926300	A	G	exonic	Hmcn1
chr13	67926828	67926828	T	C	exonic	Hmcn1
chr13	67934902	67934902	G	A	exonic	Hmcn1
chr13	67968888	67968888	C	T	exonic	Hmcn1
chr13	67976222	67976222	A	G	exonic	Hmcn1
chr13	67981351	67981351	A	G	exonic	Hmcn1
chr13	68000469	68000471	TGG	CGA	exonic	Hmcn1
chr13	68007006	68007006	G	C	exonic	Hmcn1
chr13	68040675	68040675	C	A	exonic	Hmcn1
chr13	68081983	68081983	C	T	exonic	Hmcn1
chr13	68123287	68123287	A	-	splicing	Hmcn1
chr13	68123296	68123296	-	T	exonic	Hmcn1
chr13	68123300	68123300	T	-	exonic	Hmcn1
chr13	68360281	68360281	-	T	exonic	Hmcn1
chr13	68831925	68831925	G	A	exonic	Rnf2
chr13	69086966	69086966	A	G	exonic	Fam129a
chr13	69100533	69100533	G	A	exonic	Fam129a
chr13	70177339	70177339	C	-	exonic	Arpc5
chr13	70226736	70226736	C	T	exonic	Ncf2
chr13	70226814	70226814	T	C	exonic	Ncf2
chr13	70253279	70253279	C	T	exonic	Ncf2
chr13	70253573	70253573	C	T	exonic	Ncf2
chr13	70556203	70556203	T	C	exonic	Nmnat2
chr13	70594937	70594938	CA	TG	exonic	Lamc2
chr13	70683122	70683122	G	A	exonic	Lamc1
chr13	70698900	70698900	A	G	exonic	Lamc1
chr13	70698924	70698924	G	A	exonic	Lamc1
chr13	70698969	70698969	T	C	exonic	Lamc1
chr13	70703334	70703334	A	G	exonic	Lamc1
chr13	70782959	70782959	A	G	exonic	Lamc1
chr13	70950678	70950678	G	A	exonic	Npl
chr13	71112451	71112451	G	A	exonic	Rgs8
chr13	71183489	71183489	T	C	exonic	Rgs16
chr13	71194142	71194142	C	T	exonic	Rnasel
chr13	71194390	71194390	A	G	exonic	Rnasel
chr13	71194526	71194526	G	A	exonic	Rnasel
chr13	71194757	71194757	G	A	exonic	Rnasel
chr13	71323317	71323317	A	T	exonic	Teddm1
chr13	71337163	71337163	C	T	exonic	Glul
chr13	72743295	72743300	ATCATA	CTCCTC	exonic	Ier5
chr13	72743805	72743805	A	G	exonic	Ier5
chr13	73353892	73353892	A	-	splicing	Lhx4
chr13	73353975	73353975	-	G	exonic;splicing	Lhx4;Lhx4
chr13	73353991	73353991	-	C	exonic;splicing	Lhx4;Lhx4
chr13	73372198	73372198	C	T	exonic	Lhx4
chr13	73460776	73460776	C	A	exonic	Qsox1
chr13	73728369	73728369	T	C	exonic	Tor1aip2
chr13	73728426	73728426	G	A	exonic	Tor1aip2
chr13	73745014	73745014	C	T	exonic	Fam163a
chr13	73900561	73900561	C	T	exonic	Tdrd5
chr13	74520612	74520612	T	-	splicing	Ralgps2
chr13	74772323	74772323	T	C	exonic	Rasal2
chr13	74777690	74777690	G	A	exonic	Rasal2
chr13	74812741	74812741	T	-	exonic	Rasal2
chr13	75187848	75187852	TCAAC	CCAAT	exonic	Sec16b
chr13	75212629	75212630	CA	TT	exonic	Sec16b
chr13	75949655	75949655	T	-	splicing	Brinp2
chr13	75949677	75949677	T	C	exonic	Brinp2
chr13	75949684	75949684	G	-	splicing	Brinp2
chr13	75950542	75950542	-	G	exonic;splicing	Brinp2;Brinp2
chr13	76195054	76195054	G	T	exonic	Astn1
chr13	78328954	78328954	G	-	splicing	Gpr52
chr13	78328957	78328957	G	-	splicing	Gpr52
chr13	78813865	78813865	G	A	exonic	Serpinc1
chr13	80130903	80130906	TGGT	AGGG	ncRNA_exonic	Mir214
chr13	80573077	80573077	-	T	ncRNA_exonic	Prrc2c
chr13	80587064	80587064	A	G	ncRNA_exonic	Prrc2c
chr13	80755705	80755706	TT	-	exonic	Fmo2
chr13	80761373	80761374	AT	TG	exonic	Fmo2
chr13	80846544	80846544	T	C	exonic	Fmo3
chr13	82088325	82088325	C	-	splicing	Kifap3
chr13	82088332	82088333	CT	TG	exonic	Kifap3
chr13	82088348	82088349	GA	AG	exonic	Kifap3
chr13	82088354	82088355	GA	-	splicing	Kifap3
chr13	82088394	82088395	TA	AT	exonic	Kifap3
chr13	82356463	82356463	A	G	exonic	Sele
chr13	82357956	82357956	C	T	exonic	Sele
chr13	82357964	82357964	G	A	exonic	Sele
chr13	82358775	82358775	T	C	exonic	Sele
chr13	82359053	82359053	C	T	exonic	Sele
chr13	82361392	82361392	A	G	exonic	Sele
chr13	82438741	82438741	G	A	exonic	Selp
chr13	82458894	82458894	C	G	exonic	Selp
chr13	82458920	82458920	C	T	exonic	Selp
chr13	82480022	82480022	-	T	exonic	F5
chr13	82480031	82480032	CG	-	exonic;splicing	F5;F5
chr13	82480049	82480049	C	-	splicing	F5
chr13	82480077	82480077	G	-	splicing	F5
chr13	82505896	82505896	G	A	exonic	F5
chr13	82611761	82611761	G	-	exonic	Nme7
chr13	82611770	82611770	G	-	splicing	Nme7
chr13	83457835	83457835	-	C	exonic;splicing	Sft2d2;Sft2d2
chr13	83457859	83457859	A	-	splicing	Sft2d2
chr13	83698406	83698406	T	C	exonic	Mpc2
chr13	83738482	83738486	GCAGG	TCAGT	exonic	Adcy10
chr13	84303628	84303628	T	C	exonic	Dusp27
chr13	84303783	84303783	C	T	exonic	Dusp27
chr13	84304029	84304029	G	A	exonic	Dusp27
chr13	84305121	84305121	G	A	exonic	Dusp27
chr13	84367493	84367493	G	-	exonic	Gpa33
chr13	87826358	87826358	T	C	exonic	Nuf2
chr13	88001088	88001089	CT	TA	exonic	Rgs5
chr13	88058659	88058659	A	G	exonic	Rgs4
chr13	88271953	88271953	C	A	exonic	Ccdc190
chr13	88294766	88294766	A	G	exonic	Hsd17b7
chr13	88534030	88534030	T	C	exonic	Uhmk1
chr13	88536532	88536532	-	C	exonic	Uhmk1
chr13	88665350	88665350	C	T	exonic	Nos1ap
chr13	89013205	89013205	C	A	exonic	Olfml2b
chr13	89058805	89058805	G	A	exonic	Atf6
chr13	89527821	89527821	G	T	exonic	Mpz
chr13	89592783	89592783	C	A	exonic	Tomm40l
chr13	89593401	89593401	C	A	exonic	Tomm40l
chr13	89618430	89618430	C	T	exonic	Ndufs2
chr13	89618469	89618469	A	G	exonic	Ndufs2
chr13	89623089	89623089	C	T	exonic	Adamts4
chr13	89623108	89623108	C	T	exonic	Adamts4
chr13	89625056	89625056	T	C	exonic	Adamts4
chr13	89630654	89630654	C	T	exonic	Adamts4
chr13	89631444	89631444	A	G	exonic	Adamts4
chr13	89631543	89631543	T	C	exonic	Adamts4
chr13	89631674	89631674	G	A	exonic	Adamts4
chr13	89647736	89647736	T	C	exonic	B4galt3
chr13	89653752	89653752	G	A	exonic	Ppox
chr13	89723896	89723896	G	A	exonic	Nit1
chr13	89787892	89787892	T	C	exonic	Arhgap30
chr13	89795822	89795822	A	G	exonic	Arhgap30
chr13	89846600	89846600	T	C	exonic	F11r
chr13	89920639	89920639	C	T	exonic	Itln1
chr13	89920681	89920681	T	C	exonic	Itln1
chr13	89920716	89920716	A	G	exonic	Itln1
chr13	89922963	89922963	A	G	exonic	Itln1
chr13	89923640	89923640	T	A	exonic	Itln1
chr13	89923731	89923731	C	T	exonic	Itln1
chr13	89924894	89924894	G	A	exonic	Itln1
chr13	89924934	89924934	T	C	exonic	Itln1
chr13	89924968	89924972	GTGAG	ATGAA	exonic	Itln1
chr13	89924985	89924985	C	T	exonic	Itln1
chr13	89929543	89929544	AG	TT	exonic	Itln1
chr13	89983962	89983962	A	G	exonic	Cd244
chr13	89983984	89983984	T	A	exonic	Cd244
chr13	89983989	89983989	C	T	exonic	Cd244
chr13	89984004	89984004	G	A	exonic	Cd244
chr13	89984074	89984078	GACTC	AACTT	exonic	Cd244
chr13	89984087	89984087	G	A	exonic	Cd244
chr13	89984097	89984097	A	G	exonic	Cd244
chr13	89984107	89984107	T	A	exonic	Cd244
chr13	89984115	89984115	A	G	exonic	Cd244
chr13	89984238	89984240	TAG	AAA	exonic	Cd244
chr13	89984386	89984386	C	T	exonic	Cd244
chr13	89984398	89984398	C	A	exonic	Cd244
chr13	89984508	89984508	T	A	exonic	Cd244
chr13	89984529	89984529	C	T	exonic	Cd244
chr13	89984530	89984530	G	A	exonic	Cd244
chr13	89984612	89984612	G	C	exonic	Cd244
chr13	90008398	90008398	A	G	exonic	Ly9
chr13	90062639	90062639	G	T	exonic	Slamf7
chr13	90116886	90116886	A	-	exonic	Cd48
chr13	90261250	90261250	T	C	exonic	Cd84
chr13	90452604	90452604	C	T	exonic	Ncstn
chr13	90452987	90452987	A	G	exonic	Ncstn
chr13	90503844	90503844	G	A	exonic	Copa
chr13	90557452	90557452	G	A	exonic	Dcaf8
chr13	90557509	90557509	C	T	exonic	Dcaf8
chr13	90593165	90593168	ATCA	GTCG	exonic	Casq1
chr13	90616307	90616307	G	A	exonic	Atp1a4
chr13	90697027	90697027	C	T	exonic	Igsf8
chr13	90699730	90699730	C	T	exonic	Igsf8
chr13	90751343	90751343	T	C	exonic	Kcnj10
chr13	90824055	90824055	C	T	exonic	Igsf9
chr13	91637956	91637956	T	-	exonic	Olr1579
chr13	91692636	91692636	G	A	exonic	Olr1581
chr13	91773321	91773321	C	A	exonic	Mptx1
chr13	91773472	91773472	G	A	exonic	Mptx1
chr13	92082694	92082696	CGA	TGC	exonic	Mnda
chr13	92122972	92122972	A	G	exonic	Olr1585
chr13	92177063	92177070	CTGTGCAG	-	exonic	Olr1590
chr13	92177223	92177223	T	G	exonic	Olr1590
chr13	92177244	92177244	G	A	exonic	Olr1590
chr13	92177523	92177523	T	C	exonic	Olr1590
chr13	92177539	92177539	T	C	exonic	Olr1590
chr13	92177812	92177814	AAT	GAG	exonic	Olr1590
chr13	92197263	92197263	T	C	exonic	Olr1591
chr13	92197269	92197269	A	G	exonic	Olr1591
chr13	92197412	92197412	T	C	exonic	Olr1591
chr13	92197438	92197438	G	A	exonic	Olr1591
chr13	92197676	92197676	A	G	exonic	Olr1591
chr13	92197682	92197682	G	A	exonic	Olr1591
chr13	92197688	92197688	G	C	exonic	Olr1591
chr13	92197766	92197766	G	C	exonic	Olr1591
chr13	92301800	92301803	GGAC	AGAA	exonic	Spta1
chr13	92358719	92358719	C	T	exonic	Olr1598
chr13	92358840	92358840	G	A	exonic	Olr1598
chr13	92377109	92377109	C	T	exonic	Olr1600
chr13	92377121	92377121	C	T	exonic	Olr1600
chr13	92505349	92505349	-	A	exonic	Olr1602
chr13	93741560	93741560	G	A	exonic	Chml
chr13	93741668	93741668	A	G	exonic	Chml
chr13	93742429	93742429	G	T	exonic	Chml
chr13	93946242	93946242	A	G	exonic	Exo1
chr13	94909752	94909752	G	T	exonic	Sdccag8
chr13	95590466	95590468	AGC	GGT	exonic	Zfp238
chr13	96147468	96147468	C	T	exonic	Desi2
chr13	96986791	96986791	A	G	exonic	Kif26b
chr13	98452342	98452342	G	A	exonic	Coq8a
chr13	98861893	98861893	C	A	exonic	Parp1
chr13	99175030	99175030	T	-	splicing	Lefty2
chr13	99175051	99175051	G	-	splicing	Lefty2
chr13	99175179	99175179	-	C	exonic	Lefty2
chr13	99175193	99175193	C	-	splicing	Lefty2
chr13	99175208	99175208	A	-	splicing	Lefty2
chr13	99175236	99175236	-	C	exonic	Lefty2
chr13	99531931	99531935	CCTTT	ACTC	splicing	Wdr26
chr13	101028517	101028517	C	-	exonic	Capn8
chr13	101452285	101452285	C	A	exonic	Disp1
chr13	108142743	108142747	CCCCC	AACCA	exonic	Cenpf
chr13	108142755	108142755	-	T	exonic	Cenpf
chr13	108142760	108142762	ATC	CT	splicing	Cenpf
chr13	108142814	108142814	C	-	exonic	Cenpf
chr13	108142831	108142831	T	-	exonic	Cenpf
chr13	108143162	108143162	T	-	exonic	Cenpf
chr13	108144997	108144997	C	T	exonic	Cenpf
chr13	108148381	108148381	T	-	exonic	Cenpf
chr13	108700321	108700321	G	-	exonic	Ptpn14
chr13	110512901	110512901	G	A	exonic	Nek2
chr13	111576875	111576875	-	G	exonic;splicing	Sertad4;Sertad4
chr13	111576901	111576904	ACGC	GCG	exonic	Sertad4
chr13	111576922	111576922	-	C	exonic	Sertad4
chr14	312664	312664	C	A	exonic	Vom2r70
chr14	312706	312706	T	C	exonic	Vom2r70
chr14	361508	361508	A	G	exonic	Vom2r72
chr14	821686	821686	T	C	exonic	Vom2r72
chr14	821835	821835	G	A	exonic	Vom2r72
chr14	821992	821995	ATTG	CTTA	exonic	Vom2r72
chr14	822056	822056	T	C	exonic	Vom2r72
chr14	822110	822110	T	C	exonic	Vom2r72
chr14	822304	822304	G	C	exonic	Vom2r72
chr14	1014040	1014040	C	T	exonic	Vom2r69
chr14	1016503	1016503	T	C	exonic	Vom2r69
chr14	1020906	1020906	A	G	exonic	Vom2r69
chr14	1106491	1106491	C	T	exonic	Vom2r68
chr14	1106584	1106584	A	G	exonic	Vom2r68
chr14	1107819	1107819	A	T	exonic	Vom2r68
chr14	1107913	1107915	ACG	GCA	exonic	Vom2r68
chr14	1108417	1108417	G	T	exonic	Vom2r68
chr14	1108476	1108476	A	G	exonic	Vom2r68
chr14	1108490	1108490	T	A	exonic	Vom2r68
chr14	1108692	1108692	T	C	exonic	Vom2r68
chr14	1110021	1110021	A	T	exonic	Vom2r68
chr14	1110029	1110029	C	T	exonic	Vom2r68
chr14	1112567	1112567	A	G	exonic	Vom2r68
chr14	1112573	1112573	G	A	exonic	Vom2r68
chr14	1112582	1112582	A	G	exonic	Vom2r68
chr14	1112594	1112594	C	T	exonic	Vom2r68
chr14	1112674	1112674	T	C	exonic	Vom2r68
chr14	1112770	1112770	G	A	exonic	Vom2r68
chr14	1112814	1112814	C	T	exonic	Vom2r68
chr14	1113018	1113018	G	A	exonic	Vom2r68
chr14	1113095	1113095	A	G	exonic	Vom2r68
chr14	1113247	1113247	T	C	exonic	Vom2r68
chr14	1318672	1318672	A	G	exonic	Vom2r67
chr14	1320384	1320384	C	G	exonic	Vom2r67
chr14	1321597	1321597	C	A	exonic	Vom2r67
chr14	1323398	1323398	G	A	exonic	Vom2r67
chr14	1323534	1323534	G	A	exonic	Vom2r67
chr14	1457035	1457035	C	A	exonic	Crlf2
chr14	1463658	1463658	C	T	exonic	Csf2ra
chr14	1466662	1466662	-	T	exonic	Csf2ra
chr14	1466705	1466705	-	G	exonic	Csf2ra
chr14	1466718	1466718	-	G	exonic	Csf2ra
chr14	1466827	1466827	G	-	splicing	Csf2ra
chr14	1466835	1466835	C	T	exonic	Csf2ra
chr14	1468602	1468602	A	G	ncRNA_exonic	LOC100365289
chr14	1469370	1469370	G	A	ncRNA_exonic	LOC100365289
chr14	1471751	1471751	A	G	exonic	Ppp2r3b
chr14	1472803	1472803	G	A	exonic	Ppp2r3b
chr14	1473839	1473839	G	A	exonic	Ppp2r3b
chr14	1474908	1474908	C	T	exonic	Ppp2r3b
chr14	1773782	1773782	A	G	exonic	Vom2r73
chr14	1773923	1773923	G	A	exonic	Vom2r73
chr14	1774180	1774180	A	G	exonic	Vom2r73
chr14	1774289	1774289	T	C	exonic	Vom2r73
chr14	1776283	1776287	ATACC	GTACT	exonic	Vom2r73
chr14	1777298	1777300	AAC	CAT	exonic	Vom2r73
chr14	1777307	1777307	C	T	exonic	Vom2r73
chr14	1777483	1777483	C	G	exonic	Vom2r73
chr14	2073937	2073937	A	G	exonic	Dgkq
chr14	2123723	2123723	G	T	exonic	Gak
chr14	2123786	2123786	G	A	exonic	Gak
chr14	2311376	2311376	A	G	exonic	Mfsd7
chr14	2315273	2315273	C	T	exonic	Mfsd7
chr14	2315357	2315357	C	T	exonic	Mfsd7
chr14	2316716	2316716	T	G	exonic	Mfsd7
chr14	3356818	3356818	C	T	exonic	Lpcat2b
chr14	3357447	3357449	TAT	-	splicing	Lpcat2b
chr14	3438474	3438474	C	T	exonic	Brdt
chr14	4179165	4179165	G	A	exonic	Zfp644
chr14	4367108	4367108	A	G	exonic	Barhl2
chr14	5288982	5288982	G	A	exonic	Lrrc8c
chr14	5974234	5974234	A	T	exonic	Abcg3
chr14	6533372	6533374	TCC	GCT	exonic	Abcg3l1,Abcg3l4
chr14	6631225	6631225	G	A	exonic	Pkd2
chr14	6674293	6674293	C	T	exonic	Spp1
chr14	6782402	6782402	G	C	exonic	Mepe
chr14	6782627	6782627	T	C	exonic	Mepe
chr14	6783270	6783270	G	T	exonic	Mepe
chr14	6783284	6783284	C	T	exonic	Mepe
chr14	6783481	6783481	G	A	exonic	Mepe
chr14	6802402	6802402	G	A	exonic	Ibsp
chr14	6803280	6803280	C	A	exonic	Ibsp
chr14	6928563	6928563	-	CGCTGTCACTGT	exonic	Dspp
chr14	6928777	6928777	T	C	exonic	Dspp
chr14	6928958	6928958	A	G	exonic	Dspp
chr14	6929003	6929003	G	A	exonic	Dspp
chr14	6929381	6929381	C	G	exonic	Dspp
chr14	6929387	6929387	A	G	exonic	Dspp
chr14	6929540	6929543	ACTG	GCTT	exonic	Dspp
chr14	6929556	6929556	T	C	splicing	Dspp
chr14	6929627	6929627	G	A	exonic	Dspp
chr14	6931657	6931658	AA	TC	exonic	Dspp
chr14	6931694	6931694	-	TCC	exonic	Dspp
chr14	7202492	7202493	AG	TT	exonic	Klhl8
chr14	7630542	7630543	TT	-	exonic	Aff1-as1
chr14	7701528	7701528	G	A	exonic	Ptpn13
chr14	7701535	7701535	C	T	exonic	Ptpn13
chr14	7762617	7762617	G	A	exonic	Ptpn13
chr14	7782708	7782711	GTCC	ATCA	exonic	Ptpn13
chr14	8354020	8354020	C	T	exonic	Mapk10
chr14	8367316	8367316	G	A	exonic	Mapk10
chr14	8388173	8388173	G	A	exonic	Arhgap24
chr14	8431781	8431781	A	G	exonic	Arhgap24
chr14	9320311	9320311	T	C	exonic	Wdfy3
chr14	9408254	9408254	A	-	exonic	Cds1
chr14	10443368	10443368	C	T	exonic	Mrps18c
chr14	10486552	10486552	G	A	exonic	Helq
chr14	10561924	10561924	G	A	exonic	Hpse
chr14	10581174	10581174	A	G	exonic	Coq2
chr14	10581189	10581189	G	C	exonic	Coq2
chr14	11256703	11256703	C	G	exonic	Hnrnpd
chr14	13752365	13752365	C	T	exonic	Gk2
chr14	14451649	14451649	C	T	splicing	Fras1
chr14	14455709	14455709	T	-	splicing	Fras1
chr14	14455725	14455727	TCG	-	exonic	Fras1
chr14	14455731	14455731	T	-	splicing	Fras1
chr14	14455739	14455739	G	-	splicing	Fras1
chr14	14461565	14461568	GTGT	TG	splicing	Fras1
chr14	14492239	14492239	G	C	exonic	Fras1
chr14	14500044	14500044	G	T	exonic	Fras1
chr14	14518825	14518825	T	C	exonic	Fras1
chr14	14951626	14951628	TTC	CTCT	exonic	Mrpl1
chr14	16363144	16363144	G	A	exonic	Ccni
chr14	16363193	16363193	C	T	exonic	Ccni
chr14	16634149	16634149	G	C	exonic	Shroom3
chr14	16646109	16646109	G	A	exonic	Shroom3
chr14	16977739	16977739	G	A	exonic	Stbd1
chr14	16977762	16977764	AGC	GGA	exonic	Stbd1
chr14	16979630	16979632	ACC	GCT	exonic	Stbd1
chr14	17293140	17293140	G	A	exonic	Naaa
chr14	17301022	17301022	G	A	exonic	Naaa
chr14	17307548	17307548	C	T	exonic	Ppef2
chr14	18578943	18578943	T	C	exonic	Ereg
chr14	18634169	18634171	CGT	-	exonic	Epgn
chr14	18853134	18853134	G	T	exonic	Ppbp
chr14	18853140	18853140	C	G	exonic	Ppbp
chr14	19181133	19181133	G	T	exonic	Alb
chr14	19184385	19184387	GAG	AAC	exonic	Alb
chr14	19887680	19887680	G	A	exonic	Adamts3
chr14	20149091	20149091	A	G	exonic	Npffr2
chr14	20149174	20149175	TG	CT	exonic	Npffr2
chr14	20149287	20149287	A	G	exonic	Npffr2
chr14	20149293	20149293	G	A	exonic	Npffr2
chr14	20149329	20149329	T	C	exonic	Npffr2
chr14	20149548	20149548	G	T	exonic	Npffr2
chr14	20154006	20154006	G	A	exonic	Npffr2
chr14	20154012	20154012	C	T	exonic	Npffr2
chr14	20157404	20157404	G	A	exonic	Npffr2
chr14	20157410	20157410	G	A	exonic	Npffr2
chr14	21040246	21040246	C	T	exonic	Grsf1
[truncated: 7,683 more rows]
