# Supplementary material for: Exosomal double-stranded DNA as a biomarker for the diagnosis and preoperative assessment of pheochromocytoma and paraganglioma
Source: Mol Cancer. 2018 Aug 23;17:128. doi: 10.1186/s12943-018-0876-z (PMC6108141; doi:10.1186/s12943-018-0876-z)
Supplement: Supplementary file 5 — Table S4. Common SNP of susceptibility genes in exo-DNA III and the parental tumor cells from patient 13. Table S5. Common SNP of susceptibility genes in exo-DNA III and the parental tumor celsl from patient 14. Table S6. Common SNP of susceptibility genes in exo-DNA III and the parental tumor cells from patient 15. Table S7. Common SNP counts in three of the patients. (ZIP 184 kb) [file 12943_2018_876_MOESM5_ESM.zip]

Archive with 4 entries (4 files):
- Supplementary file 5-1.xls
- Supplementary file 5-2.xls
- Supplementary file 5-3.xls
- Supplementary file 5-4.xls
