# Supplementary material for: Exosomal double-stranded DNA as a biomarker for the diagnosis and preoperative assessment of pheochromocytoma and paraganglioma
Source: Mol Cancer. 2018 Aug 23;17:128. doi: 10.1186/s12943-018-0876-z (PMC6108141; doi:10.1186/s12943-018-0876-z)
Supplement: Supplementary file 5 — Table S4. Common SNP of susceptibility genes in exo-DNA III and the parental tumor cells from patient 13. Table S5. Common SNP of susceptibility genes in exo-DNA III and the parental tumor celsl from patient 14. Table S6. Common SNP of susceptibility genes in exo-DNA III and the parental tumor cells from patient 15. Table S7. Common SNP counts in three of the patients. (ZIP 184 kb) [file 12943_2018_876_MOESM5_ESM.zip › Supplementary file 5-4.xls]

## Sheet: sheet1
Table S7 Common SNP counts in three of the patients
Gene symbol	Patient 13 tumor DNA	Patient 13 exosomes DNA	Patient 14 tumor DNA	Patient 14 exosomes DNA	Patient 15 tumor DNA	Patient 15 exosomes DNA
EPAS1	480	478	478	476	477	477
FH	212	210	296	297	295	294
MAX	231	231	220	218	225	224
NF1	80	79	221	221	224	221
RET	185	183	174	173	177	175
SDHA	44	44	46	45	41	40
SDHAF2	46	45	49	48	50	49
SDHB	104	103	100	100	102	100
SDHC	6	6	8	8	7	7
SDHD	61	60	47	46	43	43
TMEM127	4	4	6	6	6	6
VHL	60	59	60	59	57	57
